# Supplementary material for: Tracing the invasion: Wing morphometrics reveal population spread and adaptation patterns of Halyomorpha halys (Stål, 1855) across Southern Europe
Source: PLoS One. 2025 Mar 25;20(3):e0319197. doi: 10.1371/journal.pone.0319197 (PMC11936210; doi:10.1371/journal.pone.0319197)
Supplement: S1 File — (TXT) [file pone.0319197.s001.txt]

Id	Country	RawCoord1	RawCoord2	RawCoord3	RawCoord4	RawCoord5	RawCoord6	RawCoord7	RawCoord8	RawCoord9	RawCoord10	RawCoord11	RawCoord12	RawCoord13	RawCoord14	RawCoord15	RawCoord16	RawCoord17	RawCoord18	RawCoord19	RawCoord20	RawCoord21	RawCoord22	RawCoord23	RawCoord24	RawCoord25	RawCoord26	RawCoord27	RawCoord28	RawCoord29	RawCoord30	RawCoord31	RawCoord32	Centroid Size	Log Centroid Size
HhDRFU01L	Croatia	20.011210000000002	33.33721	19.200545	33.292790000000004	24.419895	34.75865	25.25277	35.125115	26.09675	35.46937	26.940730000000002	35.791415	27.818025000000002	36.04683	28.71753	36.09125	29.505985	35.680365	30.127865	35.014065	30.62759	34.258925	30.73864	33.40384	30.083445	32.793065	29.217255	32.504335	28.328855	32.326655	27.42935	32.2045	14.58271712532253	2.6798370689791793
HhDRFU02L	Croatia	20.244415	32.29334	19.422645	32.126765	24.69752	34.347765	25.43045	34.8697	26.18559	35.35832	26.96294	35.813625	27.795815	36.15788	28.662005	36.013515	29.439355	35.569315	30.083445	34.93633	30.616485	34.22561	30.749745	33.392735	30.05013	32.881905	29.195045	32.593175	28.328855	32.359970000000004	27.45156	32.16008	14.387939664385371	2.6663903323567903
HhDRFU03L	Croatia	19.7669	33.64815	18.911815	33.67036	24.453210000000002	34.836385	25.263875000000002	35.169535	26.063435000000002	35.502685	26.885205	35.80252	27.729185	36.035725	28.58427	35.991305000000004	29.294990000000002	35.502685	29.839135000000002	34.82528	30.238915000000002	34.04793	30.29444	33.215055	29.639245000000003	32.67091	28.80637	32.4266	27.94018	32.29334	27.073990000000002	32.193395	14.347157171916503	2.6635518160932934
HhDRFU04L	Croatia	20.23331	32.626490000000004	19.38933	32.51544	24.530945	34.503235000000004	25.29719	34.947435	26.041225	35.40274	26.807470000000002	35.835835	27.618135000000002	36.191195	28.47322	36.324455	29.27278	36.00241	29.905765000000002	35.40274	30.38328	34.66981	30.62759	33.836935000000004	30.11676	33.170635000000004	29.306095	32.815275	28.462115	32.593175	27.595925	32.4266	14.273750203017224	2.658422200256838
HhDRFU05L	Croatia	19.533695	33.414945	18.667505000000002	33.44826	24.530945	34.780860000000004	25.34161	35.147325	26.152275	35.51379	26.996255	35.813625	27.862445	36.02462	28.728635	35.95799	29.417145	35.40274	29.9835	34.71423	30.40549	33.93688	30.438805000000002	33.059585	29.80582	32.493230000000004	28.93963	32.31555	28.05123	32.215605000000004	27.16283	32.148975	14.839827554790851	2.6973146173746056
HhDRFU06L	Croatia	20.266625	33.71478	19.267175	33.725885	25.052880000000002	34.89191	25.94128	35.180640000000004	26.818575	35.49158	27.706975	35.7581	28.617585000000002	35.946885	29.5393	35.835835	30.261125	35.26948	30.771955000000002	34.481025	31.171735	33.64815	31.16063	32.770855	30.394385	32.260025	29.483775	32.11566	28.550955000000002	32.07124	27.618135000000002	32.104555	14.991240755124046	2.7074660808788074
HhDRFU07L	Croatia	19.411540000000002	34.69202	18.312145	34.84749	24.253320000000002	35.13622	25.14172	35.325005000000004	26.041225	35.46937	26.951835	35.580420000000004	27.862445	35.60263	28.728635	35.38053	29.3172	34.703125	29.694770000000002	33.87025	29.9835	33.015165	29.883555	32.126765	29.083995	31.749195	28.173385	31.749195	27.273880000000002	31.838035	26.374375	32.00461	14.830715546840926	2.696700404941407
HhDRFU08L	Croatia	19.83353	32.415495	18.889605	32.237815	24.353265	34.4255	25.14172	34.880805	25.952385	35.302795	26.774155	35.702575	27.618135000000002	36.057935	28.506535	36.13567	29.328305	35.7581	30.016815	35.15843	30.572065000000002	34.436605	30.638695000000002	33.592625	29.93908	33.037375000000004	29.083995	32.73754	28.2067	32.493230000000004	27.307195	32.326655	14.77624786042684	2.693021017284323
HhDRFU09L	Croatia	20.666405	32.8708	19.333805	32.859695	25.108405	34.614285	25.907965	35.047380000000004	26.729735	35.458265000000004	27.56261	35.82473	28.417695000000002	36.146775	29.3172	36.102355	30.05013	35.580420000000004	30.638695000000002	34.89191	31.149525	34.125665	31.171735	33.24837	30.44991	32.71533	29.561510000000002	32.51544	28.662005	32.33776	27.7625	32.215605000000004	14.673830702844933	2.6860656830060123
HhDRFU10L	Croatia	20.16668	32.793065	19.344910000000002	32.748645	24.730835	34.66981	25.51929	35.125115	26.31885	35.55821	27.107305	36.00241	27.94018	36.368875	28.817475	36.37998	29.58372	35.89136	30.216705	35.24727	30.73864	34.503235000000004	30.849690000000002	33.637045	30.22781	33.026270000000004	29.361620000000002	32.748645	28.47322	32.58207	27.573715	32.44881	14.591684237831645	2.6804517936948553
HhDRFU11L	Croatia	19.744690000000002	32.8708	18.778555	32.78196	24.09785	34.680915	24.886305	35.125115	25.69697	35.524895	26.51874	35.91357	27.373825	36.22451	28.262225	36.26893	29.05068	35.858045000000004	29.67256	35.191745	30.18339	34.44771	30.238915000000002	33.570415000000004	29.550405	33.015165	28.684215000000002	32.770855	27.795815	32.570965	26.907415	32.393285	14.445745955888658	2.6703999736986295
HhDRFU12L	Croatia	19.644745	32.948535	18.623085	32.82638	24.03122	34.62539	24.852990000000002	35.047380000000004	25.685865	35.436055	26.540950000000002	35.791415	27.396035	36.11346	28.306645	36.191195	29.128415	35.82473	29.761400000000002	35.15843	30.283335	34.392185	30.416595	33.51489	29.750295	32.904115	28.895210000000002	32.58207	27.995705	32.359970000000004	27.085095	32.226710000000004	14.801872318894482	2.694753680802014
HhDRFU13L	Croatia	19.889055	33.0929	18.90071	33.081795	24.34216	34.647600000000004	25.152825	34.991855	25.952385	35.347215	26.76305	35.702575	27.58482	35.9802	28.462115	36.00241	29.20615	35.580420000000004	29.794715	34.925225	30.33886	34.236715000000004	30.438805000000002	33.40384	29.816925	32.815275	29.00626	32.482125	28.151175000000002	32.27113	27.284985	32.104555	14.441700794689032	2.670119910094463
HhDRFU14L	Croatia	19.989	33.55931	18.96734	33.62594	24.89741	34.647600000000004	25.78581	34.969645	26.685315	35.213955	27.595925	35.458265000000004	28.528745	35.580420000000004	29.461565	35.480475	30.194495	34.925225	30.67201	34.103455000000004	31.038475000000002	33.237265	30.916320000000002	32.348865	30.105655000000002	31.915770000000002	29.161730000000002	31.815825	28.22891	31.782510000000002	27.284985	31.749195	15.119267861462196	2.715969947718045
HhDRFU15L	Croatia	20.03342	33.170635000000004	19.05618	33.0929	24.708625	34.969645	25.51929	35.325005000000004	26.329955	35.702575	27.173935	36.00241	28.017915000000002	36.24672	28.906315	36.257825000000004	29.639245000000003	35.78031	30.216705	35.102905	30.716430000000003	34.35887	30.794165	33.51489	30.105655000000002	32.98185	29.239465	32.759750000000004	28.373275	32.60428	27.484875000000002	32.493230000000004	14.684689307334486	2.686805407282368
HhDRFU16L	Croatia	19.822425	32.904115	18.711925	32.8708	24.60868	34.780860000000004	25.419345	35.22506	26.25222	35.613735	27.085095	35.991305000000004	27.96239	36.280035	28.873	36.280035	29.67256	35.835835	30.305545000000002	35.15843	30.80527	34.392185	30.838585000000002	33.503785	30.150075	32.926325	29.27278	32.6487	28.373275	32.44881	27.473770000000002	32.282235	15.18013592151002	2.7199877259135645
HhDRFU17L	Croatia	20.222205	33.64815	19.289385	33.525995	24.852990000000002	34.858595	25.685865	35.169535	26.507635	35.49158	27.351615000000002	35.769205	28.217805000000002	35.924675	29.095100000000002	35.813625	29.794715	35.29169	30.29444	34.55876	30.69422	33.770305	30.62759	32.926325	29.883555	32.47102	29.017365	32.304445	28.128965	32.193395	27.25167	32.104555	14.33528159950341	2.662723743335162
HhDRFU18L	Croatia	19.78911	33.9813	18.711925	33.970195000000004	24.442105	35.00296	25.34161	35.280585	26.25222	35.536	27.151725	35.78031	28.084545000000002	35.95799	29.00626	35.858045000000004	29.750295	35.302795	30.261125	34.525445	30.616485	33.64815	30.60538	32.748645	29.794715	32.282235	28.861895	32.171185	27.929075	32.16008	26.98515	32.11566	14.968155930080366	2.705925006480351
HhDRFU19L	Croatia	19.78911	33.20395	18.83408	33.170635000000004	24.2089	34.8697	25.03067	35.24727	25.85244	35.62484	26.685315	35.969095	27.551505000000002	36.22451	28.45101	36.22451	29.228360000000002	35.791415	29.839135000000002	35.11401	30.327755	34.35887	30.44991	33.481575	29.828030000000002	32.8708	28.961840000000002	32.60428	28.07344	32.47102	27.173935	32.348865	14.637646946928815	2.683596767946293
HhDRFU20L	Croatia	19.955685	33.392735	19.089495	33.35942	24.47542	34.747545	25.308295	35.080695	26.130065000000002	35.40274	26.96294	35.713680000000004	27.818025000000002	35.946885	28.695320000000002	35.9802	29.461565	35.536	30.00571	34.836385	30.483225	34.09235	30.51654	33.22616	29.861345	32.6487	29.00626	32.40439	28.128965	32.260025	27.240565	32.171185	14.41644127280068	2.668369310330962
HhDRFU21L	Croatia	19.50038	33.925775	18.845185	33.89246	24.220005	35.047380000000004	25.0973	35.325005000000004	25.96349	35.60263	26.82968	35.902465	27.729185	36.102355	28.628690000000002	36.013515	29.350515	35.46937	29.905765000000002	34.747545	30.305545000000002	33.925775	30.31665	33.026270000000004	29.594825	32.493230000000004	28.706425	32.29334	27.78471	32.2045	26.874100000000002	32.16008	14.70161372228249	2.6879572647856533
HhDRFU22L	Croatia	19.678060000000002	33.481575	18.734135000000002	33.44826	24.220005	34.55876	25.063985000000002	34.836385	25.89686	35.13622	26.751945	35.369425	27.618135000000002	35.524895	28.484325000000002	35.436055	29.18394	34.903015	29.71698	34.192295	30.11676	33.40384	30.11676	32.548755	29.417145	32.060135	28.53985	31.926875000000003	27.662555	31.882455	26.774155	31.860245000000003	14.33135073712409	2.662449496792506
HhDRFU23L	Croatia	31.47157	34.71423	32.2045	34.836385	25.952385	35.036275	24.986250000000002	35.20285	24.020115	35.35832	23.042875000000002	35.458265000000004	22.065635	35.51379	21.132815	35.236165	20.510935	34.481025	20.066735	33.614835	19.83353	32.659805	20.05563	31.73809	20.94403	31.416045	21.932375	31.42715	22.909615000000002	31.515990000000002	23.87575	31.67146	15.930051617893021	2.7682073642113103
HhDRFU24L	Croatia	20.088945	32.793065	19.14502	32.682015	24.60868	34.647600000000004	25.419345	35.0918	26.25222	35.502685	27.0962	35.86915	27.96239	36.18009	28.873	36.191195	29.67256	35.746995	30.29444	35.058485	30.82748	34.31445	30.849690000000002	33.414945	30.127865	32.8708	29.25057	32.60428	28.33996	32.4266	27.42935	32.260025	14.780765168455376	2.693326684711495
HhDRFU25L	Croatia	19.422645	33.681465	18.489825	33.69257	24.36437	35.125115	25.23056	35.524895	26.107855	35.902465	27.007360000000002	36.213405	27.91797	36.46882	28.85079	36.346665	29.617035	35.80252	30.194495	35.047380000000004	30.69422	34.236715000000004	30.62759	33.326105	29.839135000000002	32.80417	28.91742	32.593175	27.973495	32.47102	27.02957	32.326655	15.338115438038209	2.7303409355914483
HhDRFU26L	Croatia	19.877950000000002	33.20395	18.956235	33.037375000000004	24.597575	35.00296	25.441555	35.42495	26.307745	35.82473	27.16283	36.22451	28.05123	36.568765	28.972945	36.62429	29.78361	36.15788	30.438805000000002	35.458265000000004	30.971845000000002	34.680915	31.049580000000002	33.792515	30.33886	33.192845	29.45046	32.881905	28.51764	32.704225	27.58482	32.548755	15.253864037040643	2.724832850436337
HhDRFU27L	Croatia	20.088945	32.67091	19.244965	32.53765	24.63089	34.647600000000004	25.43045	35.058485	26.18559	35.51379	26.996255	35.902465	27.840235	36.2023	28.71753	36.168985	29.47267	35.69147	30.11676	35.080695	30.6498	34.369975000000004	30.683115	33.503785	30.02792	32.926325	29.195045	32.615385	28.328855	32.393285	27.45156	32.215605000000004	14.552557779175094	2.677766770550999
HhDRFU28L	Croatia	20.69972	33.015165	19.911265	32.91522	24.8752	34.44771	25.619235	34.780860000000004	26.36327	35.13622	27.107305	35.458265000000004	27.884655000000002	35.702575	28.695320000000002	35.680365	29.350515	35.213955	29.85024	34.55876	30.25002	33.84804	30.25002	33.07069	29.661455	32.526545	28.873	32.29334	28.062335	32.18229	27.25167	32.13787	13.156625902596758	2.576925502643353
HhDRFU29L	Croatia	21.12171	32.47102	20.211100000000002	32.260025	25.397135000000002	34.647600000000004	26.130065000000002	35.0918	26.874100000000002	35.502685	27.662555	35.846940000000004	28.47322	36.146775	29.306095	36.22451	30.061235	35.835835	30.638695000000002	35.20285	31.13842	34.514340000000004	31.216155	33.69257	30.594275	33.126215	29.794715	32.815275	28.972945	32.55986	28.16228	32.282235	14.036820759502874	2.6416839313250384
HhDRFU30L	Croatia	19.689165	33.159530000000004	18.85629	33.059585	24.397685	35.014065	25.197245000000002	35.436055	26.00791	35.835835	26.818575	36.24672	27.67366	36.546555	28.562060000000002	36.479925	29.3172	35.9802	29.927975	35.313900000000004	30.4277	34.569865	30.394385	33.703675000000004	29.628140000000002	33.259475	28.773055	32.95964	27.89576	32.726435	27.018465	32.526545	14.628793099456876	2.6829917167184694
HhDRFU31L	Croatia	19.755795	32.359970000000004	18.78966	32.16008	24.053430000000002	34.46992	24.797465	34.925225	25.56371	35.35832	26.341060000000002	35.7581	27.140620000000002	36.102355	28.00681	36.146775	28.761950000000002	35.713680000000004	29.40604	35.11401	29.927975	34.4255	29.9835	33.58152	29.372725	32.98185	28.53985	32.69312	27.69587	32.504335	26.82968	32.33776	14.202244370837132	2.653400006402258
HhDRFU32L	Croatia	19.622535	33.259475	18.667505000000002	33.192845	24.186690000000002	34.791965	25.00846	35.147325	25.841335	35.49158	26.685315	35.80252	27.5404	36.04683	28.428800000000003	36.035725	29.195045	35.580420000000004	29.761400000000002	34.880805	30.194495	34.103455000000004	30.2056	33.22616	29.561510000000002	32.637595	28.706425	32.359970000000004	27.82913	32.18229	26.940730000000002	32.060135	14.619785747386892	2.682375799452752
HhDRFU33L	Croatia	30.994055	35.169535	31.860245000000003	35.35832	26.085645	35.213955	25.175035	35.33611	24.264425	35.42495	23.34271	35.46937	22.420995	35.436055	21.56591	35.15843	21.021765000000002	34.4255	20.72193	33.55931	20.533145	32.659805	20.799665	31.82693	21.665855	31.571515	22.58757	31.638145	23.49818	31.782510000000002	24.397685	31.949085	14.690032044634362	2.6871691715744457
HhDRFU34L	Croatia	20.03342	32.904115	18.98955	32.80417	24.63089	34.22561	25.463765000000002	34.636495000000004	26.31885	35.00296	27.207250000000002	35.302795	28.09565	35.55821	29.017365	35.547105	29.78361	35.036275	30.36107	34.303345	30.783060000000003	33.481575	30.794165	32.593175	30.07234	32.04903	29.172835	31.82693	28.25112	31.69367	27.3183	31.62704	14.851080669448772	2.698072634954382
HhDRFU35L	Croatia	20.011210000000002	33.081795	19.12281	33.026270000000004	24.49763	34.836385	25.263875000000002	35.22506	26.00791	35.658155	26.807470000000002	36.00241	27.618135000000002	36.280035	28.47322	36.324455	29.217255	35.93578	29.78361	35.280585	30.261125	34.55876	30.33886	33.73699	29.728085	33.148425	28.928525	32.815275	28.106755	32.58207	27.262775	32.393285	14.195220904717539	2.652905351953725
HhDRFU36L	Croatia	19.678060000000002	32.748645	18.822975	32.69312	24.2089	34.325555	25.052880000000002	34.69202	25.885755	35.06959	26.707525	35.49158	27.551505000000002	35.82473	28.45101	35.80252	29.217255	35.313900000000004	29.80582	34.60318	30.31665	33.84804	30.372175000000002	32.970745	29.65035	32.4266	28.773055	32.13787	27.884655000000002	31.93798	26.974045	31.80472	14.598853539782136	2.6809430009586106
HhDRFU37L	Croatia	20.4332	33.548205	19.56701	33.525995	25.286085	35.02517	26.14117	35.35832	26.98515	35.713680000000004	27.85134	36.035725	28.73974	36.26893	29.65035	36.24672	30.40549	35.746995	30.93853	35.00296	31.371625	34.2034	31.33831	33.315	30.616485	32.793065	29.71698	32.570965	28.80637	32.459915	27.89576	32.393285	14.892915406844203	2.700885623826107
HhDRFU38L	Croatia	19.467065	33.570415000000004	18.378775	33.503785	24.286635	34.880805	25.152825	35.24727	26.019015	35.60263	26.907415	35.902465	27.82913	36.080145	28.750845	35.969095	29.51709	35.42495	30.09455	34.69202	30.572065000000002	33.881355	30.594275	32.98185	29.839135000000002	32.437705	28.928525	32.215605000000004	27.995705	32.082345000000004	27.062885	31.982400000000002	15.317393988234778	2.7289890446363065
HhDRFU39L	Croatia	19.822425	33.159530000000004	18.94513	33.07069	24.131165	34.381080000000004	24.89741	34.71423	25.685865	35.014065	26.463215	35.325005000000004	27.273880000000002	35.536	28.09565	35.458265000000004	28.73974	34.947435	29.25057	34.281135	29.67256	33.55931	29.617035	32.759750000000004	28.93963	32.29334	28.128965	32.093450000000004	27.29609	32.00461	26.463215	31.93798	13.471190640144233	2.600553378508821
HhDRFU40L	Croatia	19.200545	33.35942	18.23441	33.426050000000004	23.5426	34.303345	24.386580000000002	34.58097	25.241665	34.858595	26.07454	35.169535	26.940730000000002	35.369425	27.818025000000002	35.26948	28.495430000000002	34.71423	28.98405	33.970195000000004	29.372725	33.170635000000004	29.27278	32.31555	28.550955000000002	31.815825	27.684765000000002	31.62704	26.796365	31.527095	25.907965	31.49378	14.058734827831678	2.6432438985379787
HhDRFU41L	Croatia	19.689165	33.9813	18.6564	33.947985	24.331055	35.302795	25.197245000000002	35.62484	26.07454	35.95799	26.940730000000002	36.257825000000004	27.840235	36.502135	28.761950000000002	36.49103	29.47267	35.924675	29.994605	35.15843	30.40549	34.325555	30.438805000000002	33.426050000000004	29.705875000000002	32.893010000000004	28.795265	32.726435	27.87355	32.637595	26.951835	32.55986	14.83139036554496	2.696745905332117
HhDRFU42L	Croatia	19.267175	32.637595	18.41209	32.51544	24.2089	34.569865	25.019565	35.02517	25.85244	35.458265000000004	26.69642	35.86915	27.551505000000002	36.213405	28.47322	36.302245	29.261675	35.835835	29.927975	35.180640000000004	30.416595	34.392185	30.505435000000002	33.49268	29.794715	32.91522	28.906315	32.626490000000004	27.9846	32.4266	27.073990000000002	32.24892	15.262746400090382	2.7254149834565737
HhDRFU43L	Croatia	20.288835	33.148425	19.478170000000002	33.07069	24.40879	34.592075	25.14172	35.00296	25.885755	35.413845	26.652	35.769205	27.45156	36.04683	28.284435000000002	36.15788	29.039575	35.835835	29.639245000000003	35.236165	30.127865	34.547655	30.283335	33.73699	29.694770000000002	33.159530000000004	28.895210000000002	32.893010000000004	28.07344	32.69312	27.25167	32.51544	13.584977916497392	2.608964617297114
HhDRFU44L	Croatia	19.344910000000002	33.192845	18.45651	33.081795	24.197795	34.614285	25.03067	34.991855	25.87465	35.347215	26.740840000000002	35.680365	27.618135000000002	35.93578	28.528745	36.02462	29.33941	35.635945	29.93908	34.947435	30.44991	34.18119	30.51654	33.303895000000004	29.85024	32.704225	28.972945	32.437705	28.062335	32.304445	27.16283	32.148975	15.104583533245682	2.714998243008399
HhDRFU45L	Croatia	19.533695	33.78141	18.67861	33.814725	24.453210000000002	35.058485	25.308295	35.40274	26.174485	35.724785000000004	27.062885	35.9802	27.973495	36.13567	28.884105	36.06904	29.60593	35.51379	30.11676	34.747545	30.527645	33.925775	30.51654	33.037375000000004	29.772505000000002	32.526545	28.873	32.348865	27.951285000000002	32.260025	27.02957	32.215605000000004	15.014493628067708	2.709015976462198
HhDRFU46L	Croatia	19.43375	32.548755	18.489825	32.459915	23.886855	34.60318	24.69752	35.058485	25.51929	35.502685	26.341060000000002	35.93578	27.18504	36.302245	28.106755	36.413295	28.928525	36.00241	29.58372	35.347215	30.13897	34.60318	30.283335	33.71478	29.628140000000002	33.081795	28.761950000000002	32.748645	27.85134	32.570965	26.940730000000002	32.38218	14.9193977933919	2.7026622315878353
HhDRFU47L	Croatia	19.977895	33.903565	18.83408	34.00351	24.80857	35.036275	25.708075	35.369425	26.618685	35.64705	27.5404	35.902465	28.484325000000002	36.057935	29.417145	35.902465	30.09455	35.236165	30.60538	34.4255	31.02737	33.570415000000004	30.905215000000002	32.67091	30.09455	32.2045	29.150625	32.060135	28.195595	32.00461	27.240565	32.00461	15.276726254732123	2.7263305104387343
HhDRFU48L	Croatia	19.733585	32.615385	18.734135000000002	32.493230000000004	24.00901	34.75865	24.786360000000002	35.236165	25.56371	35.702575	26.374375	36.102355	27.207250000000002	36.479925	28.09565	36.55766	28.895210000000002	36.13567	29.5393	35.502685	30.07234	34.75865	30.16118	33.89246	29.51709	33.281685	28.662005	32.95964	27.78471	32.71533	26.907415	32.493230000000004	14.532085379246478	2.676358989599505
HhDRFU49L	Croatia	20.288835	33.64815	19.289385	33.725885	25.108405	34.791965	25.96349	35.102905	26.807470000000002	35.391635	27.67366	35.66926	28.550955000000002	35.86915	29.439355	35.791415	30.105655000000002	35.20285	30.638695000000002	34.46992	31.127315	33.703675000000004	31.07179	32.859695	30.305545000000002	32.393285	29.428250000000002	32.226710000000004	28.528745	32.126765	27.62924	32.015715	14.747459860208762	2.6910708550882876
HhDRFU50L	Croatia	19.78911	33.026270000000004	18.8785	32.904115	23.94238	34.40329	24.69752	34.791965	25.47487	35.147325	26.241115	35.49158	27.05178	35.769205	27.884655000000002	35.80252	28.628690000000002	35.413845	29.217255	34.791965	29.73919	34.125665	29.839135000000002	33.315	29.25057	32.748645	28.45101	32.459915	27.618135000000002	32.304445	26.774155	32.193395	13.729821083797113	2.61957018865325
HhDRFU51L	Croatia	20.222205	33.126215	19.222755	33.148425	24.397685	34.481025	25.219455	34.791965	26.03012	35.102905	26.85189	35.40274	27.69587	35.64705	28.562060000000002	35.66926	29.306095	35.22506	29.861345	34.547655	30.305545000000002	33.80362	30.4277	32.95964	29.839135000000002	32.359970000000004	29.00626	32.093450000000004	28.151175000000002	31.96019	27.273880000000002	31.882455	14.093657666339563	2.6457248852909503
HhDRFU52L	Croatia	20.222205	33.259475	19.267175	33.148425	24.431	34.73644	25.20835	35.0918	25.9857	35.447160000000004	26.774155	35.791415	27.595925	36.035725	28.439905	36.013515	29.128415	35.502685	29.67256	34.84749	30.127865	34.125665	30.11676	33.292790000000004	29.461565	32.78196	28.639795	32.53765	27.795815	32.371075	26.951835	32.226710000000004	13.7145263518007	2.618455588744053
HhDRFU53L	Croatia	20.211100000000002	33.459365	19.289385	33.33721	24.586470000000002	34.66981	25.419345	35.00296	26.25222	35.33611	27.0962	35.635945	27.951285000000002	35.86915	28.839685	35.880255	29.60593	35.42495	30.194495	34.747545	30.660905	33.992405	30.716430000000003	33.13732	30.07234	32.55986	29.20615	32.31555	28.328855	32.18229	27.440455	32.037925	14.393791490635378	2.666796967127932
HhDRFU54L	Croatia	19.989	33.67036	19.022865	33.659255	24.67531	34.66981	25.5415	34.969645	26.418795	35.236165	27.284985	35.547105	28.16228	35.791415	29.07289	35.724785000000004	29.78361	35.169535	30.261125	34.392185	30.638695000000002	33.55931	30.638695000000002	32.67091	29.96129	32.11566	29.061785	31.926875000000003	28.151175000000002	31.882455	27.22946	31.849140000000002	14.723340311911857	2.6894340109210955
HhDRFU55L	Croatia	20.144470000000002	32.80417	19.16723	32.615385	24.47542	34.636495000000004	25.263875000000002	35.0918	26.063435000000002	35.51379	26.885205	35.902465	27.74029	36.22451	28.628690000000002	36.280035	29.428250000000002	35.86915	30.083445	35.236165	30.60538	34.49213	30.76085	33.62594	30.16118	32.95964	29.3172	32.637595	28.428800000000003	32.4266	27.5404	32.24892	14.669783810821613	2.6857898552243262
HhDRMU01L	Croatia	20.603538	32.682609	19.835568	32.671638	24.454359	34.0101	25.112619	34.33923	25.803792	34.624476	26.483994	34.88778	27.197109	35.096229	27.932166	35.074287	28.535571	34.66836	28.985382	34.086897	29.369367	33.450579	29.40228	32.748435	28.809846	32.342508	28.107702	32.123088	27.372645	32.013378	26.637588	31.936581	12.026338878780722	2.4870991510645917
HhDRMU02L	Croatia	20.482857	32.902029	19.692944999999998	32.847174	24.432417	33.90039	25.134560999999998	34.130781	25.836705	34.383114	26.538849	34.613504999999996	27.262935	34.734186	27.997992	34.66836	28.601397	34.284375	29.040237	33.691941	29.358396	33.02271	29.281599	32.309595	28.74402	31.826871	28.030905	31.640363999999998	27.284876999999998	31.574538	26.54982	31.530654	12.171230255485739	2.499074991083837
HhDRMU03L	Croatia	21.119175	32.781348	20.428002	32.902029	24.871257	33.944274	25.518546	34.240491	26.187777	34.514766	26.867979	34.756128	27.559152	34.942635	28.272267	34.953606	28.908585	34.646418	29.336454	34.064955	29.665584	33.428637	29.665584	32.737464	29.193831	32.210856	28.535571	31.958523	27.822456	31.881726	27.09837	31.870755	11.754747832165188	2.464257229798107
HhDRMU05L	Croatia	21.031406999999998	33.044652	20.153727	33.000768	24.827372999999998	34.372143	25.540488	34.66836	26.242632	34.975547999999996	26.944776	35.282736	27.679833	35.502156	28.436832	35.502156	29.117034	35.151084	29.632671	34.580592	30.038598	33.933303	30.06054	33.209217	29.490047999999998	32.704551	28.754991	32.507073	27.997992	32.36445	27.230021999999998	32.276682	12.413750432695508	2.5188047640915787
HhDRMU06L	Croatia	20.713248	33.373782	19.835568	33.296985	24.750576	34.679331	25.45272	35.008461	26.132922	35.381475	26.846037	35.677692	27.592064999999998	35.864199	28.360035	35.787402	28.974411	35.337590999999996	29.446164	34.734186	29.764323	34.032042	29.709468	33.286014	29.084121	32.858145	28.327122	32.69358	27.559152	32.627754	26.780211	32.58387	12.450438637032413	2.521755854180242
HhDRMU07L	Croatia	20.888784	32.375421	20.022075	32.287653	24.651837	33.911361	25.321068	34.185636	25.990299	34.459911	26.670500999999998	34.712244	27.372645	34.876809	28.08576	34.854867	28.733049	34.547679	29.259657	34.053984	29.654613	33.450579	29.808207	32.759406	29.336454	32.243769	28.645281	32.03532	27.932166	31.936581	27.20808	31.881726	12.193538532926965	2.500906182987914
HhDRMU08L	Croatia	19.945278	32.649696	19.056627	32.69358	24.531156	34.262433	25.299126	34.580592	26.012241	34.99749	26.76924	35.348562	27.548181	35.622837	28.360035	35.578953	29.029266	35.096229	29.555874	34.459911	30.005685	33.768738	30.071511	32.967855	29.468106	32.441247	28.656252	32.25474	27.833427	32.156000999999996	27.010602	32.068233	13.769841367447665	2.6224807925178997
HhDRMU09L	Croatia	20.757132	32.902029	19.890423	32.847174	24.849315	33.911361	25.584372	34.163694	26.319429	34.405056	27.054486	34.646418	27.800514	34.821954	28.568483999999998	34.789041	29.226744	34.437969	29.665584	33.801651	30.005685	33.110478	30.038598	32.353479	29.555874	31.837842	28.798875	31.70619	28.019934	31.651335	27.251964	31.618422	12.749486260667132	2.54549097751163
HhDRMU10L	Croatia	20.680335	33.02271	19.868481	33.000768	24.618924	34.032042	25.332038999999998	34.251462	26.023212	34.503795	26.736327	34.745157	27.449442	34.942635	28.184499	34.909722	28.798875	34.536708	29.281599	33.966216	29.654613	33.329898	29.654613	32.605812	29.07315	32.156000999999996	28.360035	31.969494	27.624978	31.881726	26.87895	31.870755	12.229545185261534	2.503854760557985
HhDRMU11L	Croatia	20.746161	32.627754	19.956249	32.58387	24.695721	33.944274	25.375923	34.251462	26.056124999999998	34.569621	26.758269	34.843896	27.471384	35.063316	28.206440999999998	35.052345	28.85373	34.66836	29.369367	34.130781	29.742380999999998	33.483492	29.720439	32.770376999999996	29.171889	32.287653	28.447803	32.068233	27.712746	31.92561	26.977688999999998	31.782987	12.309845172345076	2.510399362728564
HhDRMU12L	Croatia	20.230524	32.967855	19.363815	32.891058	24.377562	34.141752	25.079705999999998	34.437969	25.78185	34.745157	26.483994	35.030403	27.20808	35.271765	27.954107999999998	35.282736	28.590426	34.865838	29.051208	34.262433	29.446164	33.615144	29.533932	32.880086999999996	29.007324	32.375421	28.272267	32.166972	27.515268	32.057262	26.758269	31.969494	12.691100807398337	2.5409010240159535
HhDRMU13L	Croatia	21.316653	32.353479	20.438973	32.276682	25.288155	34.086897	25.979328	34.492824	26.681472	34.898751	27.372645	35.293707	28.118673	35.611866	28.908585	35.666721	29.6217	35.315649	30.159278999999998	34.712244	30.598119	34.043013	30.773654999999998	33.264072	30.247047	32.715522	29.479077	32.463189	28.700136	32.287653	27.910224	32.134059	13.030423649432498	2.567286903995196
HhDRMU14L	Croatia	20.592567	33.110478	19.671003	33.198246	24.79446	34.383114	25.584372	34.690302	26.363312999999998	35.030403	27.153225	35.348562	27.97605	35.54604	28.798875	35.414388	29.51199	34.953606	30.005685	34.273404	30.378699	33.505434	30.378699	32.682609	29.797235999999998	32.112117	28.96344	31.947551999999998	28.118673	31.826871	27.273906	31.782987	13.613887663821526	2.6110904234728034
HhDRMU15L	Croatia	20.120814	32.967855	19.396728	32.967855	24.212997	34.295346	24.915141	34.613504999999996	25.606314	34.942635	26.3304	35.205939	27.065457	35.425359	27.822456	35.447301	28.502658	35.118171	29.018295	34.55865	29.40228	33.889419	29.479077	33.154362	28.974411	32.594841	28.250325	32.320566	27.504297	32.188914	26.736327	32.101146	12.74330382174607	2.5450059431923355
HhDRMU16L	Croatia	20.976551999999998	32.638725	20.120814	32.627754	24.969996	33.922332	25.661169	34.295346	26.363312999999998	34.66836	27.087399	34.99749	27.811485	35.304678	28.590426	35.337590999999996	29.248686	34.931664	29.764323	34.328259	30.181221	33.659028	30.290931	32.891058	29.764323	32.342508	29.007324	32.123088	28.228383	32.024349	27.438471	31.92561	12.755239600237777	2.5459421362262624
HhDRMU17L	Croatia	20.417031	32.945913	19.572264	32.858145	24.531156	34.163694	25.244271	34.437969	25.968357	34.723214999999996	26.681472	34.99749	27.4275	35.183997	28.19547	35.140113	28.85373	34.767099	29.314512	34.163694	29.687526	33.483492	29.720439	32.726493	29.149947	32.25474	28.41489	32.057262	27.646919999999998	31.92561	26.889921	31.804929	12.749596302223479	2.5454996085324577
HhDRMU18L	Croatia	20.18664	32.836203	19.396728	32.891058	24.169113	33.801651	24.90417	34.043013	25.628256	34.284375	26.352342	34.525737	27.109341	34.66836	27.855369	34.547679	28.458774	34.075926	28.930526999999998	33.472521	29.248686	32.781348	29.117034	32.03532	28.491687	31.618422	27.745659	31.464828	26.977688999999998	31.399002	26.209719	31.420944	12.369556501461886	2.515238333010005
HhDRMU19L	Croatia	21.163059	32.902029	20.285379	32.80329	25.112619	34.262433	25.814763	34.591563	26.516907	34.920693	27.240993	35.21691	27.97605	35.43633	28.754991	35.447301	29.40228	35.041374	29.874033	34.437969	30.258018	33.757767	30.312873	33.000768	29.753352	32.485131	29.018295	32.25474	28.250325	32.134059	27.482355	32.024349	12.639062210979606	2.5367921937970013
HhDRMU20L	Croatia	20.263437	33.044652	19.429641	33.066594	24.509214	34.086897	25.222329	34.328259	25.935444	34.580592	26.648559	34.800012	27.394587	34.942635	28.140615	34.876809	28.754991	34.470881999999996	29.193831	33.856505999999996	29.479077	33.154362	29.424222	32.430276	28.908585	31.903668	28.173528	31.750073999999998	27.4275	31.662306	26.670500999999998	31.629393	12.663803368435914	2.538747795644833
HhDRMU21L	Croatia	20.559654	32.638725	19.824597	32.627754	24.410474999999998	34.021071	25.057764	34.361171999999996	25.726995	34.690302	26.385255	35.008461	27.087399	35.238852	27.811485	35.260794	28.469745	34.942635	28.952469	34.405056	29.325483	33.768738	29.380338	33.044652	28.908585	32.518043999999996	28.206440999999998	32.298624	27.482355	32.166972	26.758269	32.013378	12.092320047433168	2.4925705442673425
HhDRMU22L	Croatia	20.208582	32.079204	19.429641	31.881726	24.125229	33.856505999999996	24.783489	34.273404	25.463691	34.657389	26.143893	35.041374	26.857008	35.348562	27.635949	35.414388	28.327122	35.096229	28.886643	34.55865	29.380338	33.944274	29.490047999999998	33.198246	28.974411	32.638725	28.261295999999998	32.331537	27.504297	32.134059	26.747298	31.958523	12.776794935635028	2.5476306299879465
HhDRMU23L	Croatia	21.382479	32.419305	20.62548	32.408333999999996	25.375923	33.768738	26.034183	34.075926	26.703414	34.372143	27.383616	34.624476	28.08576	34.810983	28.798875	34.77807	29.413251	34.394085	29.863062	33.823593	30.192192	33.176304	30.247047	32.47416	29.698497	32.013378	28.996353	31.837842	28.283238	31.717161	27.559152	31.607451	12.112598556674456	2.4942461139577303
HhDRMU24L	Croatia	20.888784	33.132419999999996	20.131785	33.088536	25.364952	34.437969	26.089038	34.701273	26.824095	34.964577	27.559152	35.194968	28.316150999999998	35.32662	29.084121	35.205939	29.676555	34.734186	30.17025	34.130781	30.477438	33.428637	30.466466999999998	32.671638	29.895975	32.177943	29.149947	31.969494	28.381977	31.892697	27.603036	31.881726	13.123434523085802	2.574399526932369
HhDRMU25L	Croatia	20.943639	32.989797	20.153727	32.989797	24.871257	34.185636	25.540488	34.459911	26.22069	34.712244	26.922833999999998	34.898751	27.635949	35.052345	28.349064	35.074287	28.974411	34.712244	29.424222	34.141752	29.775294	33.516405	29.764323	32.814261	29.237714999999998	32.353479	28.535571	32.177943	27.811485	32.101146	27.087399	32.068233	12.062206323499899	2.4900771201303793
HhDRMU26L	Croatia	20.757132	33.231159	19.96722	33.275043	25.134560999999998	34.306317	25.825734	34.591563	26.505936	34.865838	27.219051	35.1072	27.943137	35.21691	28.678194	35.096229	29.248686	34.635447	29.643642	34.0101	29.95083	33.340869	29.84112	32.638725	29.215773	32.265710999999996	28.491687	32.123088	27.75663	32.03532	27.010602	31.969494	12.466258883834575	2.523025705364556
HhDRMU27L	Croatia	21.711609	32.704551	20.855871	32.627754	25.200387	33.999128999999996	25.858647	34.295346	26.527878	34.591563	27.175167	34.898751	27.877311	35.096229	28.590426	35.074287	29.204802	34.712244	29.676555	34.152723	30.06054	33.538347	30.049568999999998	32.836203	29.522961	32.353479	28.831788	32.134059	28.118673	32.046291	27.394587	31.980465	11.60163343818588	2.4511459018357233
HhDRMU28L	Croatia	20.658393	32.496102	19.868481	32.452218	24.805431	33.834564	25.518546	34.141752	26.242632	34.437969	26.966718	34.712244	27.712746	34.920693	28.480716	34.920693	29.160918	34.569621	29.632671	33.955245	29.994714	33.275043	30.016656	32.518043999999996	29.446164	32.03532	28.689165	31.870755	27.921195	31.793958	27.142254	31.728132	12.752306623945135	2.5457121669238614
HhDRMU29L	Croatia	20.504799	32.221827	19.769742	32.199885	24.564069	33.735825	25.266213	34.108838999999996	25.968357	34.492824	26.681472	34.832925	27.438471	35.096229	28.228383	35.118171	28.930526999999998	34.745157	29.501019	34.196607	29.928888	33.527376	29.994714	32.748435	29.501019	32.156000999999996	28.754991	31.881726	27.965079	31.717161	27.186138	31.574538	13.012175755680207	2.565885515719408
HhDRMU30L	Croatia	20.51577	33.220188	19.912365	33.209217	24.476301	34.108838999999996	25.134560999999998	34.372143	25.814763	34.536708	26.494965	34.701273	27.186138	34.854867	27.86634	34.756128	28.41489	34.306317	28.820816999999998	33.746795999999996	29.106063	33.099507	29.018295	32.408333999999996	28.491687	32.002407	27.789543	31.914639	27.087399	31.881726	26.385255	31.859784	11.631864997297972	2.453748314576801
HhDRMU31L	Croatia	20.790045	32.496102	19.989162	32.353479	24.234939	33.812622	24.871257	34.163694	25.518546	34.514766	26.187777	34.800012	26.867979	35.063316	27.581094	35.140113	28.19547	34.745157	28.74402	34.262433	29.160918	33.68097	29.248686	32.978826	28.765962	32.463189	28.074789	32.232798	27.350703	32.112117	26.626617	32.03532	11.649005268548418	2.455220791692275
HhDRMU32L	Croatia	20.329263	33.066594	19.594206	33.099507	24.169113	34.075926	24.882228	34.317288	25.606314	34.547679	26.341371	34.767099	27.076428	34.898751	27.833427	34.843896	28.425861	34.383114	28.897614	33.79068	29.193831	33.110478	29.095092	32.375421	28.491687	31.947551999999998	27.745659	31.848813	26.98866	31.804929	26.231661	31.739103	12.104380357439148	2.493567400103295
HhDRMU33L	Croatia	20.757132	32.956884	19.956249	32.989797	24.783489	34.108838999999996	25.507575	34.361171999999996	26.231661	34.624476	26.955747	34.898751	27.701775	35.074287	28.447803	34.975547999999996	29.051208	34.492824	29.533932	33.90039	29.874033	33.220188	29.808207	32.463189	29.193831	32.024349	28.458774	31.826871	27.690804	31.750073999999998	26.922833999999998	31.70619	12.494166155972119	2.525261827844172
HhDRMU34L	Croatia	20.40606	32.945913	19.473525	32.913	24.772517999999998	34.240491	25.518546	34.580592	26.253603	34.942635	27.021573	35.260794	27.800514	35.502156	28.623338999999998	35.513127	29.281599	35.041374	29.808207	34.416027	30.236076	33.713883	30.225105	32.934942	29.610729	32.430276	28.809846	32.243769	27.997992	32.14503	27.186138	32.002407	13.441547015886893	2.5983504338196184
HhDRMU35L	Croatia	20.669363999999998	33.746795999999996	19.835568	33.834564	24.959025	34.536708	25.694081999999998	34.77807	26.44011	35.008461	27.197109	35.21691	27.965079	35.337590999999996	28.722078	35.194968	29.281599	34.66836	29.687526	34.0101	29.994714	33.296985	29.939859	32.529015	29.325483	32.079204	28.557513	31.991436	27.778572	31.958523	26.999631	31.958523	12.840278376476409	2.5525869784377337
HhDRMU36L	Croatia	20.153727	32.923971	19.363815	32.923971	24.212997	34.097868	24.893199	34.405056	25.573401	34.723214999999996	26.275545	34.986519	26.999631	35.194968	27.734688	35.183997	28.371006	34.810983	28.831788	34.218549	29.237714999999998	33.593202	29.347425	32.869116	28.787904	32.408333999999996	28.052847	32.232798	27.31779	32.090175	26.582733	31.958523	12.44451838986567	2.5212802359839985
HhDRMU37L	Croatia	20.833929	33.176304	20.164698	33.231159	24.980967	34.328259	25.726995	34.613504999999996	26.451081	34.920693	27.197109	35.183997	27.965079	35.381475	28.74402	35.293707	29.391309	34.832925	29.852090999999998	34.196607	30.192192	33.483492	30.181221	32.704551	29.566845	32.232798	28.798875	32.057262	28.008963	31.991436	27.219051	31.936581	12.781162616899099	2.5479724164000737
HhDRMU38L	Croatia	20.175669	32.792319	19.539351	32.781348	24.388533	34.032042	25.090677	34.405056	25.803792	34.712244	26.527878	35.019432	27.284876999999998	35.249823	28.063818	35.260794	28.74402	34.876809	29.270628	34.295346	29.643642	33.604173	29.665584	32.836203	29.128004999999998	32.287653	28.381977	32.03532	27.603036	31.892697	26.824095	31.793958	12.902270032445013	2.557403267393822
HhDRMU39L	Croatia	19.934307	32.309595	19.056627	32.265710999999996	23.927751	33.68097	24.564069	34.032042	25.200387	34.372143	25.858647	34.66836	26.560791	34.876809	27.273906	34.909722	27.921195	34.602534	28.403919	34.053984	28.809846	33.450579	28.930526999999998	32.759406	28.447803	32.25474	27.767601	32.002407	27.065457	31.837842	26.352342	31.695218999999998	12.293316977479629	2.509055779554075
HhDRMU40L	Croatia	20.855871	33.296985	20.065959	33.176304	24.915141	34.580592	25.584372	34.876809	26.253603	35.162055	26.922833999999998	35.458272	27.614007	35.688663	28.338093	35.666721	28.974411	35.315649	29.468106	34.789041	29.863062	34.174665	29.906946	33.46155	29.413251	32.945913	28.722078	32.704551	28.019934	32.529015	27.295848	32.419305	12.355541709949296	2.514104683882006
HhDRMU41L	Croatia	21.349566	32.25474	20.548683	32.199885	24.849315	33.702912	25.485633	33.988158	26.11098	34.284375	26.747298	34.55865	27.416529	34.767099	28.096731	34.810983	28.722078	34.525737	29.226744	34.043013	29.632671	33.483492	29.687526	32.80329	29.215773	32.320566	28.568483999999998	32.090175	27.888282	31.936581	27.20808	31.793958	11.47409621890583	2.440091991965142
HhDRMU42L	Croatia	20.899755	33.044652	20.098872	33.011739	25.101648	34.163694	25.803792	34.44894	26.494965	34.756128	27.20808	35.019432	27.921195	35.249823	28.678194	35.282736	29.303541	34.88778	29.764323	34.284375	30.071511	33.593202	30.148308	32.858145	29.6217	32.36445	28.886643	32.188914	28.129644	32.134059	27.372645	32.079204	12.580524858477093	2.5321499720615166
HhDRMU43L	Croatia	20.504799	33.000768	19.813626	32.978826	24.344649	34.032042	25.035822	34.295346	25.726995	34.536708	26.429139	34.767099	27.142254	34.953606	27.877311	34.953606	28.458774	34.536708	28.886643	33.933303	29.248686	33.286014	29.215773	32.58387	28.645281	32.14503	27.932166	31.969494	27.197109	31.892697	26.462052	31.892697	11.904405506908343	2.4769085422709907
HhDRMU44L	Croatia	20.779074	32.978826	19.96722	32.902029	24.838344	34.097868	25.551459	34.394085	26.264574	34.701273	26.98866	34.975547999999996	27.745659	35.151084	28.502658	35.074287	29.138976	34.635447	29.599758	34.021071	29.961801	33.329898	29.961801	32.572899	29.358396	32.134059	28.601397	31.980465	27.822456	31.892697	27.054486	31.8159	12.593510677762408	2.5331816557117945
HhDRMU45L	Croatia	20.581596	33.143391	19.846539	33.176304	24.344649	34.086897	25.035822	34.361171999999996	25.716024	34.66836	26.396226	34.964577	27.109341	35.140113	27.844397999999998	35.096229	28.458774	34.679331	28.930526999999998	34.108838999999996	29.303541	33.472521	29.325483	32.748435	28.798875	32.265710999999996	28.074789	32.090175	27.339731999999998	31.969494	26.604675	31.881726	11.983463022692243	2.4835276179181784
HhDRMU46L	Croatia	20.768103	32.847174	19.978191	32.781348	24.498243	33.911361	25.156503	34.207578	25.825734	34.459911	26.505936	34.690302	27.20808	34.832925	27.921195	34.77807	28.513628999999998	34.383114	28.96344	33.834564	29.29257	33.198246	29.237714999999998	32.496102	28.667223	32.068233	27.965079	31.914639	27.251964	31.826871	26.538849	31.750073999999998	11.684170369939224	2.4582349658929297
HhDRMU47L	Croatia	20.384118	33.362811	19.649061	33.373782	24.465329999999998	34.163694	25.200387	34.416027	25.946415	34.624476	26.703414	34.832925	27.460413	34.986519	28.217412	34.88778	28.820816999999998	34.416027	29.270628	33.779709	29.577816	33.066594	29.501019	32.320566	28.897614	31.848813	28.140615	31.717161	27.361674	31.684248	26.582733	31.684248	12.580339787833589	2.532135261069179
HhDRMU48L	Croatia	20.691306	32.002407	19.934307	31.892697	24.68475	33.450579	25.353981	33.812622	26.023212	34.174665	26.703414	34.514766	27.4275	34.734186	28.184499	34.756128	28.798875	34.33923	29.281599	33.746795999999996	29.687526	33.099507	29.742380999999998	32.36445	29.237714999999998	31.826871	28.502658	31.673277	27.745659	31.585509	26.98866	31.48677	12.400408027280577	2.5177293774954723
HhDRMU49L	Croatia	21.075291	33.340869	20.351205	33.340869	25.288155	34.514766	25.979328	34.832925	26.692443	35.1072	27.416529	35.348562	28.151585999999998	35.567982	28.908585	35.524098	29.533932	35.1072	30.027627	34.525737	30.400641	33.856505999999996	30.367728	33.110478	29.84112	32.58387	29.095092	32.397363	28.338093	32.287653	27.581094	32.199885	12.696530145064216	2.5413287392099244
HhDRMU50L	Croatia	19.879452	33.187275	19.144395	33.198246	24.322707	34.064955	25.046793	34.317288	25.770879	34.580592	26.494965	34.821954	27.251964	34.964577	28.008963	34.909722	28.612368	34.44894	29.07315	33.834564	29.40228	33.143391	29.358396	32.397363	28.754991	31.947551999999998	28.008963	31.750073999999998	27.251964	31.673277	26.483994	31.618422	12.904815672193152	2.5576005496275105
HhDRMU51L	Croatia	20.449944	32.649696	19.63809	32.638725	24.553098	33.878448	25.2333	34.163694	25.902531	34.459911	26.593704	34.734186	27.295848	34.942635	28.019934	34.953606	28.656252	34.602534	29.138976	34.043013	29.555874	33.439608	29.566845	32.726493	29.051208	32.221827	28.338093	32.03532	27.614007	31.903668	26.889921	31.772016	12.398008807312689	2.5175358796612053
HhDRMU52L	Croatia	20.054987999999998	33.516405	19.330902	33.560289	24.607953	34.33923	25.375923	34.591563	26.143893	34.854867	26.911863	35.085257999999996	27.712746	35.227881	28.502658	35.140113	29.138976	34.646418	29.577816	33.977187	29.917917	33.24213	29.808207	32.47416	29.128004999999998	32.046291	28.338093	31.903668	27.537209999999998	31.881726	26.725355999999998	31.859784	13.29639713021477	2.5874931060646618
HhDRMU53L	Croatia	20.669363999999998	32.869116	19.879452	32.80329	24.311736	33.867477	25.002909	34.11981	25.683111	34.405056	26.363312999999998	34.657389	27.076428	34.843896	27.800514	34.854867	28.425861	34.492824	28.886643	33.922332	29.204802	33.264072	29.193831	32.561928	28.667223	32.068233	27.954107999999998	31.892697	27.230021999999998	31.8159	26.494965	31.750073999999998	11.76585501118311	2.4652016936724
HhDRMU54L	Croatia	19.133423999999998	32.978826	18.376425	33.033681	23.532795	34.284375	24.256881	34.569621	24.969996	34.876809	25.694081999999998	35.173026	26.44011	35.403417	27.20808	35.348562	27.833427	34.898751	28.316150999999998	34.284375	28.733049	33.626115	28.820816999999998	32.880086999999996	28.250325	32.375421	27.493326	32.166972	26.725355999999998	32.046291	25.957386	31.92561	13.103240327896385	2.5728595528948617
HhDRMU55L	Croatia	19.934307	33.121449	19.166337	33.121449	23.949693	34.097868	24.618924	34.383114	25.288155	34.679331	25.968357	34.942635	26.681472	35.096229	27.405558	35.008461	28.008963	34.613504999999996	28.480716	34.064955	28.831788	33.417666	28.842759	32.704551	28.283238	32.25474	27.581094	32.046291	26.857008	31.947551999999998	26.132922	31.881726	12.157188248052393	2.4979206201993804
HhBPFU01L	Serbia	21.016351999999998	33.213342	20.122273999999997	32.948429999999995	25.773729999999997	35.906614	26.54639	36.458513999999994	27.330087999999996	36.999376	28.135862	37.518162	28.974749999999997	37.959681999999994	29.901942	38.059023999999994	30.773943999999997	37.683732	31.535566	37.109756	32.153693999999994	36.392286	32.241997999999995	35.465094	31.579717999999996	34.791776	30.718753999999997	34.405446	29.824675999999997	34.085344	28.919559999999997	33.77628	15.631524310868265	2.749289664365831
HhBPFU02L	Serbia	19.570373999999997	32.871164	18.621105999999997	32.793898	24.592664	34.747623999999995	25.398438	35.233295999999996	26.204212	35.70793	27.054138	36.127373999999996	27.937178	36.447475999999995	28.864369999999997	36.469552	29.648068	35.972842	30.255157999999998	35.255371999999994	30.729791999999996	34.449597999999995	30.751867999999998	33.522406	30.067511999999997	32.926353999999996	29.162395999999998	32.683518	28.235204	32.50691	27.308011999999998	32.352377999999995	15.344889237307788	2.7307824698838883
HhBPFU03L	Serbia	19.294424	32.540023999999995	18.378269999999997	32.407568	24.084916	34.7697	24.89069	35.299524	25.696464	35.807272	26.524313999999997	36.292944	27.396316	36.690312	28.345584	36.723425999999996	29.184472	36.25983	29.901942	35.619626	30.509031999999998	34.88008	30.586298	33.974964	29.890904	33.345797999999995	28.996826	33.00362	28.069633999999997	32.738707999999995	27.142442	32.484834	15.520352140025867	2.742152203932328
HhBPFU04L	Serbia	18.963283999999998	32.871164	17.969863999999998	32.771822	24.140106	34.780738	25.00107	35.200182	25.862033999999998	35.608588	26.734036	35.98388	27.617075999999997	36.31502	28.555305999999998	36.392286	29.361079999999998	35.906614	30.001284	35.200182	30.520069999999997	34.405446	30.564221999999997	33.478254	29.868827999999997	32.860126	28.952674	32.628327999999996	28.014443999999997	32.484834	27.065175999999997	32.363416	15.783369079622819	2.7589567957738406
HhBPFU05L	Serbia	19.007436	32.639365999999995	18.080244	32.5621	23.919345999999997	34.582054	24.714081999999998	35.012536	25.519855999999997	35.420942	26.336668	35.807272	27.186594	36.116336	28.09171	36.127373999999996	28.864369999999997	35.685854	29.482497999999996	35.023573999999996	29.979207999999996	34.27299	30.056473999999998	33.412026	29.416269999999997	32.793898	28.577381999999997	32.451719999999995	27.694342	32.241997999999995	26.811301999999998	32.06539	15.123219650517258	2.71623128793194
HhBPFU06L	Serbia	18.797714	33.091924	17.859484	32.992582	23.930383999999997	35.023573999999996	24.769271999999997	35.443017999999995	25.597122	35.8735	26.447048	36.248791999999995	27.319049999999997	36.579932	28.235204	36.602008	29.018901999999997	36.105298	29.570801999999997	35.354713999999994	30.045436	34.548939999999995	30.045436	33.654861999999994	29.294852	33.125037999999996	28.389736	32.904278	27.473581999999997	32.749745999999995	26.54639	32.606252	15.345005110316567	2.7307900210997684
HhBPFU07L	Serbia	19.669715999999998	33.05881	18.676295999999997	33.036733999999996	24.714081999999998	35.277448	25.55297	35.76312	26.391858	36.237753999999995	27.219707999999997	36.745501999999995	28.113785999999998	37.098718	29.063053999999998	37.08768	29.879865999999996	36.59097	30.564221999999997	35.895576	31.083008	35.089802	31.160273999999998	34.140533999999995	30.475917999999997	33.511368	29.537688	33.268532	28.58842	33.091924	27.639152	32.915316	15.779494452268706	2.7587112776591955
HhBPFU08L	Serbia	19.636602	33.246455999999995	18.764599999999998	33.235417999999996	24.725119999999997	35.122916	25.530893999999996	35.619626	26.358743999999998	36.083222	27.230745999999996	36.447475999999995	28.113785999999998	36.778616	29.040978	36.745501999999995	29.824675999999997	36.226715999999996	30.453841999999998	35.520284	30.983666	34.736585999999996	30.961589999999998	33.831469999999996	30.222043999999997	33.257493999999994	29.327965999999996	32.970506	28.389736	32.827011999999996	27.451506	32.683518	15.434992095354486	2.7366371458292416
HhBPFU09L	Serbia	20.508604	32.131617999999996	19.636602	31.977085999999996	25.078335999999997	34.537901999999995	25.862033999999998	35.056687999999994	26.645732	35.586512	27.429429999999996	36.09426	28.279355999999996	36.502666	29.19551	36.579932	30.045436	36.171526	30.762905999999997	35.564436	31.336882	34.824889999999996	31.403109999999998	33.930811999999996	30.68564	33.334759999999996	29.835714	32.948429999999995	28.941636	32.661442	28.03652	32.385492	15.093554892489806	2.714267824391813
HhBPFU10L	Serbia	19.603488	31.712173999999997	18.70941	31.557641999999998	24.228409999999997	34.052229999999994	25.00107	34.571016	25.795806	35.056687999999994	26.590542	35.542359999999995	27.418391999999997	35.950765999999994	28.334546	36.083222	29.162395999999998	35.685854	29.824675999999997	35.034611999999996	30.398652	34.306104	30.542146	33.423064	29.901942	32.78286	29.040978	32.440681999999995	28.135862	32.197846	27.241784	31.955009999999998	15.092860419330552	2.7142218120944133
HhBPFU11L	Serbia	18.764599999999998	32.374454	18.201662	32.275112	23.742738	34.173648	24.592664	34.582054	25.453628	34.979422	26.314591999999998	35.37679	27.208669999999998	35.685854	28.135862	35.674816	28.908521999999998	35.133953999999996	29.504573999999998	34.405446	29.957131999999998	33.577596	29.979207999999996	32.661442	29.239662	32.109542	28.323507999999997	31.89982	27.385278	31.767363999999997	26.447048	31.634908	15.13233187215516	2.7168336383406966
HhBPFU12L	Serbia	19.824247999999997	32.815974	18.852904	32.716632	24.636816	34.858003999999994	25.464665999999998	35.310562	26.281477999999996	35.796234	27.109327999999998	36.226715999999996	27.981329999999996	36.59097	28.908521999999998	36.635121999999996	29.703257999999998	36.149449999999995	30.29931	35.409904	30.829133999999996	34.626205999999996	30.906399999999998	33.732127999999996	30.211005999999998	33.125037999999996	29.316927999999997	32.838049999999996	28.400774	32.628327999999996	27.473581999999997	32.440681999999995	15.256623417562848	2.7250137312258578
HhBPFU13L	Serbia	19.912551999999998	33.114	18.952246	33.080886	24.647854	34.747623999999995	25.49778	35.089802	26.336668	35.454055999999994	27.186594	35.81831	28.058595999999998	36.050107999999994	28.963711999999997	35.961804	29.670143999999997	35.387828	30.255157999999998	34.692434	30.68564	33.875622	30.597336	33.00362	29.857789999999998	32.484834	28.963711999999997	32.297188	28.058595999999998	32.197846	27.15348	32.054351999999994	14.749619655137733	2.6912172963610046
HhBPFU14L	Serbia	19.59245	32.661442	18.444498	32.528985999999996	24.471245999999997	34.449597999999995	25.343248	34.835927999999996	26.215249999999997	35.244333999999995	27.087252	35.619626	27.981329999999996	35.950765999999994	28.930597999999996	35.961804	29.714295999999997	35.431979999999996	30.365537999999997	34.725547999999996	30.818095999999997	33.88666	30.862247999999997	32.959468	30.155815999999998	32.363416	29.228623999999996	32.142655999999995	28.279355999999996	32.021238	27.330087999999996	31.89982	15.543038014225573	2.74361282224348
HhBPFU15L	Serbia	19.70283	33.05881	18.908094	33.00362	24.813423999999998	34.670358	25.641274	35.10084	26.480161999999996	35.498208	27.330087999999996	35.906614	28.20209	36.215678	29.118243999999997	36.193602	29.890904	35.674816	30.509031999999998	34.979422	30.994704	34.195724	30.961589999999998	33.301646	30.233082	32.738707999999995	29.327965999999996	32.517948	28.411811999999998	32.330301999999996	27.495658	32.17577	15.243851157362357	2.7241762189494056
HhBPFU16L	Serbia	30.233082	34.096382	31.071969999999997	34.184686	24.978993999999997	34.813852	24.051802	35.034611999999996	23.113571999999998	35.233295999999996	22.175341999999997	35.398866	21.226073999999997	35.498208	20.309919999999998	35.3216	19.658678	34.637243999999995	19.20612	33.798356	18.886018	32.904278	19.106778	31.999162	19.956704	31.634908	20.905972	31.623869999999997	21.866277999999998	31.656983999999998	22.815545999999998	31.712173999999997	15.406200767124368	2.7347700755948146
HhBPFU17L	Serbia	19.658678	31.811515999999997	18.808752	31.612831999999997	24.39398	34.548939999999995	25.155602	35.133953999999996	25.9393	35.70793	26.745074	36.248791999999995	27.572923999999997	36.745501999999995	28.511153999999998	36.86692	29.394194	36.491628	30.122701999999997	35.862462	30.762905999999997	35.122916	30.829133999999996	34.206762	30.13374	33.555519999999994	29.2507	33.158151999999994	28.345584	32.827011999999996	27.440468	32.484834	15.591067550072223	2.746698157317459
HhBPFU18L	Serbia	19.338576	32.451719999999995	18.466573999999998	32.352377999999995	24.416055999999998	34.449597999999995	25.288058	34.902156	26.160059999999998	35.354713999999994	27.054138	35.752081999999994	27.970291999999997	36.09426	28.941636	36.09426	29.74741	35.542359999999995	30.387614	34.802814	30.917437999999997	33.974964	30.85121	33.036733999999996	30.056473999999998	32.50691	29.107205999999998	32.264074	28.135862	32.12058	27.164517999999997	31.977085999999996	15.722994142157	2.7551242359228465
HhBPFU19L	Serbia	18.565915999999998	32.484834	17.627685999999997	32.473796	23.753776	34.339217999999995	24.625777999999997	34.791776	25.508817999999998	35.244333999999995	26.391858	35.674816	27.308011999999998	36.016994	28.279355999999996	36.016994	29.129281999999996	35.531321999999996	29.74741	34.7697	30.233082	33.908736	30.24412	32.959468	29.471459999999997	32.385492	28.511153999999998	32.153693999999994	27.53981	32.021238	26.557427999999998	31.910857999999998	15.90483255435773	2.766622997283868
HhBPFU20L	Serbia	19.945666	32.462758	19.029511999999997	32.352377999999995	24.703044	34.65932	25.464665999999998	35.178106	26.248364	35.652739999999994	27.032062	36.127373999999996	27.859911999999998	36.524741999999996	28.753989999999998	36.635121999999996	29.570801999999997	36.226715999999996	30.24412	35.608588	30.773943999999997	34.869042	30.950552	33.99704	30.354499999999998	33.345797999999995	29.504573999999998	33.014658	28.621533999999997	32.760784	27.738494	32.517948	15.117134144852649	2.7158288121019325
HhBPFU21L	Serbia	19.735944	33.05881	18.764599999999998	32.992582	24.769271999999997	34.935269999999996	25.597122	35.365752	26.458085999999998	35.752081999999994	27.341126	36.072184	28.246242	36.337095999999995	29.162395999999998	36.303982	29.924017999999997	35.752081999999994	30.542146	35.045649999999995	31.027817999999996	34.250913999999995	30.917437999999997	33.356835999999994	30.144778	32.860126	29.239662	32.628327999999996	28.301432	32.495872	27.374239999999997	32.363416	15.33790546654301	2.73032724597402
HhBPFU22L	Serbia	19.272347999999997	32.584176	18.389308	32.551061999999995	24.44917	34.372332	25.321171999999997	34.835927999999996	26.193174	35.288486	27.076213999999997	35.718968	27.981329999999996	36.09426	28.952674	36.149449999999995	29.769485999999997	35.630663999999996	30.431765999999996	34.913194	30.961589999999998	34.085344	30.983666	33.147113999999995	30.211005999999998	32.5621	29.272775999999997	32.28615	28.312469999999998	32.043313999999995	27.352164	31.84463	15.896035259341009	2.766069723373692
HhBPFU23L	Serbia	19.945666	32.164732	18.996398	32.06539	24.912765999999998	34.361294	25.707501999999998	34.846965999999995	26.4912	35.343675999999995	27.296974	35.807272	28.124823999999997	36.215678	29.040978	36.337095999999995	29.879865999999996	35.961804	30.542146	35.3216	31.071969999999997	34.571016	31.23754	33.676938	30.586298	33.047771999999995	29.725333999999997	32.705594	28.842294	32.39653	27.959253999999998	32.109542	15.454948980534837	2.737929274416213
HhBPFU24L	Serbia	19.393766	33.599672	18.532802	33.699014	24.813423999999998	34.571016	25.718539999999997	34.846965999999995	26.634694	35.122916	27.561885999999998	35.3216	28.500116	35.443017999999995	29.438346	35.332637999999996	30.155815999999998	34.725547999999996	30.641488	33.908736	30.972627999999997	33.025695999999996	30.818095999999997	32.109542	29.990246	31.690098	29.040978	31.634908	28.09171	31.634908	27.142442	31.634908	15.61939380030799	2.748513334459211
HhBPFU25L	Serbia	19.371689999999997	32.297188	18.345156	32.164732	24.073877999999997	34.438559999999995	24.868613999999997	34.946307999999995	25.674387999999997	35.454055999999994	26.502238	35.917652	27.352164	36.31502	28.279355999999996	36.348133999999995	29.118243999999997	35.928689999999996	29.846752	35.332637999999996	30.442804	34.593092	30.586298	33.699014	29.946094	33.036733999999996	29.063053999999998	32.705594	28.157937999999998	32.462758	27.241784	32.208884	15.43384254902487	2.7365626664170195
HhBPFU26L	Serbia	20.607946	32.628327999999996	19.559336	32.517948	25.265981999999997	34.824889999999996	26.04968	35.310562	26.811301999999998	35.829347999999996	27.606037999999998	36.31502	28.433888	36.712388	29.339004	36.822767999999996	30.166853999999997	36.436437999999995	30.829133999999996	35.796234	31.414147999999997	35.078764	31.568679999999997	34.195724	30.906399999999998	33.588634	30.056473999999998	33.22438	29.173433999999997	32.948429999999995	28.279355999999996	32.727669999999996	15.118435707700772	2.71591490691379
HhBPFU27L	Serbia	20.078121999999997	32.484834	18.98536	32.297188	24.658891999999998	34.449597999999995	25.464665999999998	34.913194	26.281477999999996	35.365752	27.109327999999998	35.807272	27.970291999999997	36.171526	28.886446	36.25983	29.714295999999997	35.840385999999995	30.354499999999998	35.167068	30.895362	34.405446	30.917437999999997	33.511368	30.18893	32.981544	29.305889999999998	32.67248	28.400774	32.451719999999995	27.495658	32.241997999999995	14.983891884575089	2.7069757497243447
HhBPFU28L	Serbia	19.526221999999997	32.827011999999996	18.610068	32.804936	24.636816	34.195724	25.486742	34.548939999999995	26.336668	34.913194	27.208669999999998	35.233295999999996	28.102748	35.454055999999994	29.007863999999998	35.354713999999994	29.714295999999997	34.791776	30.255157999999998	34.041191999999995	30.663563999999997	33.213342	30.630449999999996	32.319264	29.879865999999996	31.822553999999997	28.974749999999997	31.690098	28.047558	31.612831999999997	27.131403999999996	31.524527999999997	15.138860202248075	2.717264961307964
HhBPFU29L	Serbia	19.526221999999997	33.180228	18.532802	33.202304	24.460207999999998	34.681396	25.321171999999997	35.056687999999994	26.182136	35.431979999999996	27.054138	35.785196	27.948216	36.039069999999995	28.875407999999997	36.016994	29.648068	35.498208	30.211005999999998	34.747623999999995	30.674601999999997	33.930811999999996	30.79602	33.025695999999996	30.111663999999998	32.429643999999996	29.19551	32.241997999999995	28.268317999999997	32.153693999999994	27.330087999999996	32.06539	15.354440737413766	2.731404731048679
HhBPFU30L	Serbia	19.117815999999998	33.114	18.15751	33.080886	24.2836	34.648281999999995	25.155602	35.001498	26.005527999999998	35.387828	26.877529999999997	35.718968	27.793684	35.939727999999995	28.720875999999997	35.8735	29.427307999999996	35.277448	29.968169999999997	34.504788	30.387614	33.676938	30.365537999999997	32.771822	29.592878	32.264074	28.676723999999997	32.109542	27.738494	32.06539	26.800264	31.999162	15.355817645656638	2.731494401948
HhBPFU31L	Serbia	18.59903	33.6659	17.627685999999997	33.710052	23.797928	34.548939999999995	24.714081999999998	34.824889999999996	25.641274	35.10084	26.568465999999997	35.332637999999996	27.517733999999997	35.498208	28.444926	35.343675999999995	29.173433999999997	34.71451	29.670143999999997	33.897698	30.056473999999998	33.025695999999996	29.901942	32.109542	29.074091999999997	31.656983999999998	28.124823999999997	31.546604	27.164517999999997	31.513489999999997	26.204212	31.491414	15.594984598203533	2.7469493624480914
HhBPFU32L	Serbia	20.03397	32.208884	19.139892	32.054351999999994	24.802386	34.813852	25.575045999999997	35.365752	26.358743999999998	35.884538	27.142442	36.425399999999996	27.970291999999997	36.888996	28.875407999999997	37.054565999999994	29.736372	36.657197999999994	30.486956	36.083222	31.116121999999997	35.387828	31.248578	34.482712	30.575259999999997	33.831469999999996	29.736372	33.423064	28.831255999999996	33.125037999999996	27.937178	32.815974	15.510341658780032	2.741507005235966
HhBPFU33L	Serbia	21.115693999999998	34.173648	20.08916	34.151571999999994	26.193174	35.332637999999996	27.087252	35.619626	27.981329999999996	35.928689999999996	28.875407999999997	36.226715999999996	29.780523999999996	36.469552	30.696678	36.392286	31.414147999999997	35.807272	31.966047999999997	35.045649999999995	32.39653	34.206762	32.319264	33.312684	31.579717999999996	32.760784	30.652525999999998	32.61729	29.714295999999997	32.540023999999995	28.776065999999997	32.473796	15.384037771922552	2.733330463556641
HhBPFU34L	Serbia	21.126731999999997	33.246455999999995	20.309919999999998	33.191266	25.751654	34.747623999999995	26.568465999999997	35.089802	27.363201999999998	35.454055999999994	28.168975999999997	35.81831	29.007863999999998	36.083222	29.868827999999997	36.039069999999995	30.575259999999997	35.520284	31.116121999999997	34.824889999999996	31.524527999999997	34.052229999999994	31.557641999999998	33.191266	30.906399999999998	32.639365999999995	30.045436	32.50691	29.162395999999998	32.407568	28.290394	32.308226	14.234461549645589	2.6556658942081657
HhBPFU35L	Serbia	19.614525999999998	33.853545999999994	18.499688	33.941849999999995	24.493322	34.692434	25.376361999999997	34.935269999999996	26.270439999999997	35.189144	27.15348	35.431979999999996	28.058595999999998	35.59755	28.952674	35.443017999999995	29.614953999999997	34.824889999999996	30.100626	34.041191999999995	30.398652	33.180228	30.277233999999996	32.297188	29.493536	31.866705999999997	28.577381999999997	31.800478	27.65019	31.833592	26.734036	31.84463	14.863620703016467	2.6989166639186952
HhBPFU36L	Serbia	19.559336	32.517948	18.897056	32.462758	24.106991999999998	34.427521999999996	24.912765999999998	34.846965999999995	25.729577999999997	35.26641	26.54639	35.685854	27.396316	36.005956	28.301432	35.972842	29.040978	35.465094	29.648068	34.7697	30.13374	34.008078	30.166853999999997	33.125037999999996	29.438346	32.595214	28.555305999999998	32.374454	27.661227999999998	32.186808	26.767149999999997	32.021238	14.449610510184277	2.6706674598826603
HhBPFU37L	Serbia	20.287844	32.197846	19.426879999999997	32.142655999999995	25.210791999999998	34.063268	26.016565999999997	34.504788	26.811301999999998	34.957345999999994	27.639152	35.365752	28.500116	35.663778	29.405231999999998	35.685854	30.18893	35.222258	30.807057999999998	34.537901999999995	31.29273	33.765242	31.281691999999996	32.882202	30.608373999999998	32.275112	29.714295999999997	32.06539	28.809179999999998	31.910857999999998	27.904063999999998	31.778401999999996	15.000040695131855	2.70805291410732
HhBPFU38L	Serbia	19.360651999999998	31.943972	18.422421999999997	31.833592	24.062839999999998	33.941849999999995	24.846538	34.405446	25.652312	34.846965999999995	26.458085999999998	35.277448	27.308011999999998	35.59755	28.213127999999998	35.641701999999995	28.974749999999997	35.156029999999994	29.592878	34.49375	30.122701999999997	33.743165999999995	30.18893	32.882202	29.482497999999996	32.308226	28.610495999999998	32.043313999999995	27.716417999999997	31.855667999999998	26.822339999999997	31.690098	14.833676528721554	2.696900037004179
HhBPFU39L	Serbia	20.177463999999997	32.385492	19.139892	32.208884	24.692006	34.339217999999995	25.49778	34.791776	26.259401999999998	35.299524	27.032062	35.796234	27.859911999999998	36.20464	28.753989999999998	36.25983	29.537688	35.774158	30.177891999999996	35.122916	30.718753999999997	34.38337	30.807057999999998	33.50033	30.144778	32.860126	29.283814	32.5621	28.389736	32.352377999999995	27.495658	32.131617999999996	14.731292944809953	2.6899740029163803
HhBPFU40L	Serbia	19.735944	34.295066	18.852904	34.361294	25.023145999999997	35.443017999999995	25.917223999999997	35.696892	26.800264	36.005956	27.705379999999998	36.25983	28.610495999999998	36.458513999999994	29.526649999999997	36.37021	30.255157999999998	35.796234	30.773943999999997	35.023573999999996	31.160273999999998	34.173648	31.060931999999998	33.27957	30.288272	32.804936	29.361079999999998	32.683518	28.433888	32.61729	27.495658	32.584176	15.420926962841358	2.7357254806501383
HhBPFU41L	Serbia	19.658678	32.551061999999995	18.742524	32.39653	24.39398	34.7697	25.155602	35.244333999999995	25.928261999999997	35.696892	26.734036	36.105298	27.583962	36.403324	28.467001999999997	36.458513999999994	29.261737999999998	36.061146	29.935056	35.465094	30.486956	34.758661999999994	30.641488	33.908736	30.045436	33.268532	29.19551	32.970506	28.334546	32.749745999999995	27.462543999999998	32.50691	15.039640312856744	2.7106894028671493
HhBPFU42L	Serbia	18.10232	32.606252	17.097862	32.5621	23.411597999999998	34.515826	24.261523999999998	34.968384	25.100412	35.443017999999995	25.972413999999997	35.851423999999994	26.877529999999997	36.182564	27.826797999999997	36.171526	28.632572	35.652739999999994	29.294852	34.957345999999994	29.846752	34.16261	29.901942	33.235417999999996	29.184472	32.628327999999996	28.279355999999996	32.308226	27.330087999999996	32.109542	26.380819999999996	31.943972	16.064897040417012	2.776636583609657
HhBPFU43L	Serbia	18.93017	32.838049999999996	18.025053999999997	32.793898	23.919345999999997	34.537901999999995	24.769271999999997	34.946307999999995	25.619197999999997	35.354713999999994	26.480161999999996	35.741043999999995	27.374239999999997	36.039069999999995	28.301432	35.994918	29.08513	35.476132	29.703257999999998	34.7697	30.211005999999998	33.974964	30.111663999999998	33.091924	29.339004	32.573138	28.433888	32.308226	27.506695999999998	32.131617999999996	26.579503999999996	31.943972	15.27505440857615	2.7262210669875606
HhBPFU44L	Serbia	19.316499999999998	32.418606	18.565915999999998	32.308226	23.974535999999997	33.897698	24.758233999999998	34.239875999999995	25.530893999999996	34.593092	26.314591999999998	34.946307999999995	27.120365999999997	35.233295999999996	27.959253999999998	35.233295999999996	28.64361	34.747623999999995	29.217585999999997	34.118458	29.63703	33.378912	29.648068	32.573138	29.018901999999997	32.0102	28.191052	31.811515999999997	27.352164	31.690098	26.502238	31.579717999999996	14.005077188923718	2.6394199202230326
HhBPFU45L	Serbia	18.98536	32.827011999999996	18.025053999999997	32.628327999999996	23.764813999999998	34.747623999999995	24.592664	35.189144	25.409475999999998	35.641701999999995	26.259401999999998	36.039069999999995	27.120365999999997	36.392286	28.047558	36.458513999999994	28.842294	35.98388	29.482497999999996	35.299524	29.990246	34.515826	30.023359999999997	33.621748	29.327965999999996	33.025695999999996	28.433888	32.749745999999995	27.528771999999996	32.540023999999995	26.612617999999998	32.341339999999995	15.169180080019485	2.7192657431205496
HhBPFU46L	Serbia	19.128853999999997	32.098504	18.10232	31.888782	24.007649999999998	34.460636	24.802386	35.001498	25.564007999999998	35.586512	26.380819999999996	36.09426	27.241784	36.513704	28.191052	36.557855999999994	29.029939999999996	36.105298	29.725333999999997	35.443017999999995	30.332423999999996	34.692434	30.431765999999996	33.798356	29.714295999999997	33.180228	28.809179999999998	32.860126	27.881987999999996	32.606252	26.943758	32.374454	15.606248503092079	2.747671379128734
HhBPFU47L	Serbia	19.780096	32.06539	18.852904	31.888782	24.305676	34.184686	25.078335999999997	34.703472	25.873071999999997	35.178106	26.667807999999997	35.652739999999994	27.506695999999998	36.050107999999994	28.411811999999998	36.160488	29.217585999999997	35.718968	29.901942	35.089802	30.475917999999997	34.372332	30.520069999999997	33.489292	29.791562	32.926353999999996	28.919559999999997	32.606252	28.03652	32.319264	27.15348	32.032275999999996	14.811182011182355	2.695382436788533
HhBPFU48L	Serbia	19.636602	32.429643999999996	18.786676	32.330301999999996	24.239448	34.758661999999994	25.00107	35.277448	25.751654	35.829347999999996	26.535352	36.326057999999996	27.352164	36.756539999999994	28.257279999999998	36.900034	29.074091999999997	36.502666	29.780523999999996	35.895576	30.398652	35.21122	30.586298	34.339217999999995	29.968169999999997	33.687976	29.107205999999998	33.345797999999995	28.224165999999997	33.047771999999995	27.352164	32.738707999999995	15.048386691081058	2.711270788843008
HhBPFU49L	Serbia	20.03397	31.988124	19.161967999999998	31.855667999999998	24.647854	34.228837999999996	25.44259	34.758661999999994	26.215249999999997	35.310562	27.032062	35.796234	27.881987999999996	36.215678	28.820217999999997	36.281906	29.659105999999998	35.851423999999994	30.376575999999996	35.222258	30.950552	34.471674	31.005741999999998	33.555519999999994	30.321385999999997	32.915316	29.449384	32.540023999999995	28.544268	32.275112	27.617075999999997	32.032275999999996	15.185829870714759	2.7203627476935686
HhBPFU50L	Serbia	19.393766	31.988124	18.499688	31.888782	24.084916	34.16261	24.912765999999998	34.670358	25.751654	35.156029999999994	26.60158	35.619626	27.495658	36.005956	28.455963999999998	36.039069999999995	29.2507	35.498208	29.924017999999997	34.802814	30.464879999999997	34.008078	30.509031999999998	33.069848	29.769485999999997	32.462758	28.831255999999996	32.219922	27.881987999999996	32.021238	26.93272	31.822553999999997	15.32270017770967	2.7293354005906454
HhBPMU01L	Serbia	19.511252000000002	33.473744	18.707248	33.428448	23.7804	35.376176	24.527784	35.783840000000005	25.25252	36.2368	25.988580000000002	36.655788	26.769936	37.006832	27.607912000000002	37.097424000000004	28.343972	36.68976	28.955468000000003	36.100912	29.397104000000002	35.376176	29.453724	34.549524000000005	28.864876000000002	33.960676	28.060872000000003	33.700224000000006	27.222896000000002	33.530364	26.38492	33.360504	13.687889391416046	2.616511455859994
HhBPMU02L	Serbia	20.700272000000002	33.598308	19.873620000000003	33.507716	25.229872	35.262936	25.977256	35.613980000000005	26.72464	35.965024	27.472024	36.304744	28.253380000000003	36.587844000000004	29.068708	36.644464	29.759472000000002	36.225476	30.291700000000002	35.580008	30.778632	34.923216000000004	30.846576000000002	34.130536	30.223756	33.620956	29.419752000000003	33.4058	28.615748000000004	33.247264	27.800420000000003	33.111376	13.732363364652093	2.619755336405572
HhBPMU03L	Serbia	21.368388000000003	34.096564	20.575708000000002	34.119212000000005	25.671508000000003	35.421472	26.396244000000003	35.681924	27.109656	35.965024	27.823068000000003	36.248124000000004	28.559128	36.463280000000005	29.317836000000003	36.474604	29.940656	36.032968000000004	30.427588000000004	35.432796	30.823928000000002	34.787328	30.789956000000004	34.039944000000006	30.223756	33.564336000000004	29.476372	33.360504	28.717664000000003	33.224616000000005	27.958956	33.1227	12.844171186132877	2.552890104239732
HhBPMU04L	Serbia	20.892780000000002	35.21764	20.054804	35.319556000000006	25.490324	35.625304	26.305652000000002	35.783840000000005	27.120980000000003	35.919728	27.936308	36.021644	28.762960000000003	36.032968000000004	29.55564	35.817812	30.121840000000002	35.228964000000005	30.495532	34.492904	30.722012000000003	33.711548	30.506856000000003	32.95284	29.759472000000002	32.647092	28.932820000000003	32.624444000000004	28.106168	32.658416	27.279516	32.703712	13.52361292087728	2.6044372627913477
HhBPMU05L	Serbia	21.40236	33.269912000000005	20.654976	33.179320000000004	25.784748	35.364852	26.475512000000002	35.806488	27.1776	36.214152000000006	27.891012000000003	36.621816	28.649720000000002	36.950212	29.442400000000003	37.02948	30.17846	36.667112	30.778632	36.112236	31.208944000000002	35.421472	31.242916	34.628792000000004	30.68804	34.073916000000004	29.918008	33.779492000000005	29.136652	33.530364	28.355296000000003	33.29256	13.567583670804133	2.6076833939387383
HhBPMU06L	Serbia	24.946772000000003	35.059104000000005	25.59224	35.240288	20.60968	33.201968	19.884944	32.78298	19.148884000000002	32.420612000000006	18.401500000000002	32.058244	17.631468	31.729848	16.81614	31.684552000000004	16.102728000000003	32.092216	15.559176	32.72636	15.083568000000001	33.394476000000004	15.140188	34.187156	15.763008000000001	34.719384000000005	16.544364	34.979836	17.359692000000003	35.172344	18.163696	35.364852	13.430662327250689	2.597540326314687
HhBPMU07L	Serbia	20.519088	34.65144	19.669788	34.65144	25.08266	35.795164	25.87534	36.06694	26.668020000000002	36.35004	27.460700000000003	36.633140000000004	28.276028	36.836972	29.091356	36.701084	29.714176000000002	36.146208	30.212432000000003	35.466768	30.586124	34.719384000000005	30.427588000000004	33.926704	29.691528	33.553012	28.864876000000002	33.417124	28.0269	33.349180000000004	27.188924	33.29256	13.599145725848224	2.610006976493241
HhBPMU08L	Serbia	21.051316	33.564336000000004	20.235988000000003	33.541688	25.479000000000003	35.194992	26.203736000000003	35.55736	26.939796	35.908404000000004	27.664532	36.259448	28.434564	36.5199	29.238568	36.531224	29.918008	36.123560000000005	30.461560000000002	35.512064	30.869224000000003	34.809976	30.880548	34.028620000000004	30.257728	33.530364	29.487696000000003	33.29256	28.695016000000003	33.134024000000004	27.891012000000003	33.020784	13.411052391232948	2.5960791723077765
HhBPMU09L	Serbia	19.975536	32.941516	19.103588000000002	32.986812	24.278656	34.504228000000005	25.037364	34.866596	25.796072000000002	35.21764	26.566104000000003	35.580008	27.358784	35.84046	28.19676	35.885756	28.921496	35.512064	29.487696000000003	34.889244000000005	29.884036000000002	34.153184	29.918008	33.326532	29.363132	32.749008	28.547804000000003	32.533852	27.721152000000004	32.38664	26.8945	32.250752000000006	13.663361854358355	2.614717933259353
HhBPMU10L	Serbia	21.391036	34.798652000000004	20.621004000000003	34.923216000000004	26.124468	35.342204	26.939796	35.523388000000004	27.755124000000002	35.704572	28.570452000000003	35.874432	29.397104000000002	35.965024	30.201108	35.783840000000005	30.778632	35.206316	31.152324000000004	34.458932000000004	31.412776	33.666252	31.242916	32.873572	30.51818	32.511204	29.680204000000003	32.499880000000005	28.853552	32.545176000000005	28.015576000000003	32.590472000000005	13.658285587328667	2.614346340214026
HhBPMU11L	Serbia	20.972048	32.749008	20.190692000000002	32.658416	25.309140000000003	34.776004	25.999904	35.206316	26.72464	35.602656	27.460700000000003	35.976348	28.208084000000003	36.304744	29.012088000000002	36.395336	29.748148	36.055616	30.325672	35.478092000000004	30.778632	34.798652000000004	30.869224000000003	34.005972	30.325672	33.417124	29.55564	33.134024000000004	28.762960000000003	32.907544	27.970280000000002	32.703712	13.606140017658134	2.610521162745865
HhBPMU12L	Serbia	21.311768	34.48158	20.643652000000003	34.572172	25.626212000000002	35.274260000000005	26.362272	35.489416000000006	27.109656	35.704572	27.85704	35.885756	28.604424	36.044292000000006	29.363132	35.953700000000005	29.951980000000002	35.466768	30.370968	34.8213	30.699364000000003	34.130536	30.574800000000003	33.394476000000004	29.951980000000002	32.975488	29.193272	32.873572	28.423240000000003	32.828276	27.653208000000003	32.862248	12.656474606671281	2.538168910849295
HhBPMU13L	Serbia	21.345740000000003	34.492904	20.519088	34.5382	25.852692	35.50074	26.622724	35.772516	27.392756000000002	36.044292000000006	28.174112	36.304744	28.966792	36.497252	29.759472000000002	36.384012000000006	30.34832	35.817812	30.789956000000004	35.138372000000004	31.073056	34.36834	30.914520000000003	33.586984	30.223756	33.179320000000004	29.408428	33.111376	28.593100000000003	33.06608	27.777772000000002	33.043432	13.225865727282848	2.582174437022111
HhBPMU14L	Serbia	20.915428000000002	34.164508000000005	20.1001	34.266424	25.456352000000003	35.149696000000006	26.271680000000003	35.376176	27.087008	35.602656	27.902336000000002	35.84046	28.728988	36.044292000000006	29.55564	35.976348	30.201108	35.444120000000005	30.665392	34.742032	30.982464	33.949352000000005	30.869224000000003	33.156672	30.144488000000003	32.771656	29.306512	32.703712	28.457212000000002	32.681064	27.607912000000002	32.658416	13.61942021785476	2.6114967313758597
HhBPMU15L	Serbia	20.688948	34.073916000000004	19.998184000000002	34.14186	25.25252	35.21764	26.022552	35.50074	26.792584	35.761192	27.57394	36.01032	28.36662	36.168856000000005	29.170624000000004	36.055616	29.793444	35.546036	30.257728	34.866596	30.574800000000003	34.119212000000005	30.450236	33.337856	29.759472000000002	32.95284	28.944144	32.873572	28.128816	32.839600000000004	27.313488000000003	32.816952	13.2963357322609	2.587488488415608
HhBPMU16L	Serbia	20.722920000000002	34.08524	19.941564	34.062592	25.150604	35.444120000000005	25.909312	35.761192	26.668020000000002	36.078264000000004	27.426728	36.395336	28.208084000000003	36.667112	29.023412	36.667112	29.714176000000002	36.248124000000004	30.257728	35.625304	30.699364000000003	34.934540000000005	30.733336	34.14186	30.110516	33.643604	29.306512	33.46242	28.479860000000002	33.371828	27.664532	33.29256	13.50966815071795	2.603405588437114
HhBPMU17L	Serbia	20.994696	33.29256	20.1001	33.111376	25.139280000000003	35.194992	25.818720000000003	35.602656	26.486836	35.998996000000005	27.166276000000003	36.40666	27.879688	36.723732000000005	28.661044	36.814324	29.374456000000002	36.531224	29.918008	35.965024	30.336996000000003	35.296908	30.450236	34.549524000000005	29.918008	34.005972	29.181948000000002	33.734196000000004	28.423240000000003	33.519040000000004	27.664532	33.315208000000005	13.065259763987092	2.5699567812079187
HhBPMU18L	Serbia	20.926752	33.586984	19.975536	33.586984	25.241196000000002	35.127048	25.988580000000002	35.455444	26.747288	35.783840000000005	27.505996000000003	36.089588	28.287352000000002	36.35004	29.091356	36.384012000000006	29.804768000000003	36.01032	30.325672	35.376176	30.744660000000003	34.674088000000005	30.778632	33.870084000000006	30.189784000000003	33.337856	29.408428	33.100052000000005	28.593100000000003	32.975488	27.777772000000002	32.907544	13.523030941172731	2.6043942275291827
HhBPMU19L	Serbia	21.2325	34.832624	20.383200000000002	34.855272	25.920636000000002	35.806488	26.713316000000003	36.044292000000006	27.494672	36.293420000000005	28.276028	36.553872000000005	29.068708	36.74638	29.872712000000003	36.621816	30.506856000000003	36.112236	30.982464	35.444120000000005	31.356156000000002	34.70806	31.174972	33.926704	30.495532	33.485068000000005	29.691528	33.349180000000004	28.8762	33.29256	28.049548	33.258588	13.63706863742098	2.612791720039021
HhBPMU20L	Serbia	21.062640000000002	34.526876	20.179368	34.594820000000006	25.479000000000003	35.444120000000005	26.203736000000003	35.693248000000004	26.917148	35.942376	27.653208000000003	36.157532	28.400592000000003	36.282096	29.147976000000003	36.18018	29.759472000000002	35.749868	30.189784000000003	35.127048	30.495532	34.42496	30.416264	33.688900000000004	29.850064000000003	33.224616000000005	29.091356	33.111376	28.332648000000002	33.06608	27.57394	33.020784	12.871337563859164	2.555002945023596
HhBPMU21L	Serbia	20.292608	34.390988	19.409336	34.436284	24.822208000000003	35.512064	25.603564000000002	35.783840000000005	26.373596000000003	36.089588	27.154952	36.35004	27.947632000000002	36.565196	28.762960000000003	36.531224	29.419752000000003	36.044292000000006	29.906684000000002	35.376176	30.246404000000002	34.628792000000004	30.144488000000003	33.824788000000005	29.532992	33.337856	28.70634	33.224616000000005	27.891012000000003	33.167996	27.06436	33.100052000000005	13.539236707746706	2.6055918927597057
HhBPMU22L	Serbia	20.768216000000002	34.390988	19.896268000000003	34.36834	25.003392	35.72722	25.7621	36.044292000000006	26.532132	36.361364	27.302164	36.667112	28.094844000000002	36.904916	28.921496	36.950212	29.634908000000003	36.565196	30.155812	35.931052	30.574800000000003	35.21764	30.597448000000004	34.413636000000004	29.963304	33.926704	29.170624000000004	33.711548	28.355296000000003	33.553012	27.539968000000002	33.4058	13.429111917385866	2.5974248815717473
HhBPMU23L	Serbia	20.394524	33.711548	19.488604000000002	33.666252	24.844856	35.296908	25.569592	35.6706	26.316976	36.01032	27.053036000000002	36.35004	27.823068000000003	36.621816	28.627072000000002	36.74638	29.363132	36.474604	29.918008	35.885756	30.34832	35.194992	30.404940000000003	34.402312	29.850064000000003	33.836112	29.080032000000003	33.564336000000004	28.287352000000002	33.394476000000004	27.483348000000003	33.224616000000005	13.648214885764299	2.613608735479148
HhBPMU24L	Serbia	20.575708000000002	32.930192000000005	19.771704	32.884896000000005	24.731616000000002	34.640116	25.512972	35.002484	26.283004000000002	35.376176	27.041712	35.783840000000005	27.823068000000003	36.112236	28.672368000000002	36.134884	29.363132	35.636628	29.940656	35.002484	30.393616	34.277748	30.461560000000002	33.439772000000005	29.827416000000003	32.89622	29.000764	32.658416	28.151464	32.5565	27.302164	32.420612000000006	13.57172482970289	2.607988571864021
HhBPMU25L	Serbia	20.802188	33.824788000000005	19.896268000000003	33.813464	25.026040000000002	35.296908	25.7621	35.580008	26.498160000000002	35.874432	27.245544000000002	36.146208	28.015576000000003	36.372688000000004	28.796932	36.384012000000006	29.453724	35.953700000000005	29.951980000000002	35.342204	30.34832	34.662764	30.336996000000003	33.881408	29.691528	33.439772000000005	28.932820000000003	33.213292	28.151464	33.088728	27.358784	32.998136	13.07519347760713	2.5707168073640383
HhBPMU26L	Serbia	20.904104	34.164508000000005	19.907592	34.153184	25.25252	35.21764	26.011228000000003	35.478092000000004	26.769936	35.72722	27.539968000000002	35.965024	28.321324	36.112236	29.114004	36.021644	29.770796	35.591332	30.223756	34.934540000000005	30.574800000000003	34.221128	30.540828	33.439772000000005	29.929332000000002	32.941516	29.136652	32.828276	28.343972	32.794304000000004	27.539968000000002	32.816952	13.289485657292953	2.5869731704933847
HhBPMU27L	Serbia	20.043480000000002	34.48158	19.205504	34.572172	24.720292	35.523388000000004	25.501648000000003	35.715896	26.260356	35.965024	27.030388000000002	36.214152000000006	27.800420000000003	36.40666	28.604424	36.372688000000004	29.249892000000003	35.919728	29.714176000000002	35.262936	30.031248	34.5382	30.042572000000003	33.74552	29.476372	33.201968	28.695016000000003	33.054756000000005	27.891012000000003	33.020784	27.087008	32.998136	13.623254120417153	2.6117781943879046
HhBPMU28L	Serbia	20.428496000000003	33.779492000000005	19.579196	33.858760000000004	24.856180000000002	35.059104000000005	25.59224	35.342204	26.316976	35.613980000000005	27.053036000000002	35.885756	27.811744	36.100912	28.581776	36.112236	29.21592	35.659276000000006	29.680204000000003	35.036456	30.042572000000003	34.345692	30.042572000000003	33.57566	29.476372	33.077404	28.717664000000003	32.930192000000005	27.936308	32.839600000000004	27.154952	32.760332000000005	13.11850088389676	2.574023515089442
HhBPMU29L	Serbia	21.028668	33.473744	20.247312	33.417124	25.229872	35.183668000000004	25.965932000000002	35.546036	26.690668000000002	35.908404000000004	27.40408	36.293420000000005	28.162788000000003	36.587844000000004	28.966792	36.655788	29.66888	36.259448	30.212432000000003	35.647952000000004	30.665392	34.968512000000004	30.710688	34.187156	30.099192000000002	33.688900000000004	29.32916	33.439772000000005	28.525156000000003	33.258588	27.732476000000002	33.100052000000005	13.22301763506636	2.58195907123986
HhBPMU30L	Serbia	20.1001	33.994648000000005	19.375364	33.938028	24.867504	35.172344	25.671508000000003	35.455444	26.475512000000002	35.749868	27.279516	36.032968000000004	28.117492000000002	36.214152000000006	28.944144	36.112236	29.600936	35.580008	30.076544000000002	34.866596	30.427588000000004	34.096564	30.303024	33.281236	29.566964000000002	32.873572	28.717664000000003	32.771656	27.868364000000003	32.715036000000005	27.019064	32.658416	13.88476959147436	2.630792526560897
HhBPMU31L	Serbia	20.790864000000003	33.734196000000004	19.98686	33.666252	25.320464	35.523388000000004	26.067848	35.863108000000004	26.792584	36.2368	27.528644000000003	36.587844000000004	28.287352000000002	36.870944	29.091356	36.927564000000004	29.816092	36.553872000000005	30.382292000000003	35.965024	30.801280000000002	35.274260000000005	30.8579	34.48158	30.314348000000003	33.904056000000004	29.55564	33.63228	28.751636	33.473744	27.947632000000002	33.315208000000005	13.73641575581374	2.620050390741498
HhBPMU32L	Serbia	20.145396	33.609632000000005	19.341392000000003	33.63228	24.663672000000002	35.16102	25.42238	35.50074	26.181088000000003	35.829136000000005	26.951120000000003	36.123560000000005	27.7438	36.372688000000004	28.570452000000003	36.384012000000006	29.295188000000003	35.987672	29.83874	35.376176	30.269052000000002	34.662764	30.291700000000002	33.858760000000004	29.691528	33.315208000000005	28.898848	33.077404	28.08352	32.930192000000005	27.268192000000003	32.78298	13.801261468043236	2.6247599987132237
HhBPMU33L	Serbia	20.722920000000002	34.798652000000004	19.850972000000002	34.866596	25.320464	35.783840000000005	26.124468	36.021644	26.917148	36.270772	27.709828	36.5199	28.525156000000003	36.68976	29.351808000000002	36.621816	30.019924000000003	36.134884	30.506856000000003	35.455444	30.8579	34.70806	30.767308000000003	33.904056000000004	30.087868	33.46242	29.272540000000003	33.315208000000005	28.434564	33.23594	27.607912000000002	33.167996	13.75722869777362	2.6215644094428545
HhBPMU34L	Serbia	34.809976	24.980744	34.87792	25.728128	35.432796	20.462468	35.613980000000005	19.692436	35.795164	18.922404	35.931052	18.141048	36.055616	17.359692000000003	35.931052	16.578336	35.410148	16.000812	34.70806	15.638444000000002	33.949352000000005	15.411964000000001	33.190644	15.536528	32.794304000000004	16.19332	32.760332000000005	16.974676000000002	32.805628	17.767356	32.850924	18.560036	13.053842304096172	2.56908251986552
HhBPMU35L	Serbia	20.337904	33.620956	19.567872	33.598308	24.833532	34.99116	25.569592	35.296908	26.305652000000002	35.613980000000005	27.041712	35.931052	27.811744	36.18018	28.604424	36.191504	29.272540000000003	35.761192	29.748148	35.115724	30.133164	34.413636000000004	30.133164	33.643604	29.521668000000002	33.156672	28.728988	33.020784	27.936308	32.918868	27.143628000000003	32.805628	13.272059829149466	2.585661060800637
HhBPMU36L	Serbia	20.892780000000002	33.779492000000005	20.066128000000003	33.74552	25.25252	35.376176	25.988580000000002	35.704572	26.72464	36.044292000000006	27.460700000000003	36.384012000000006	28.230732000000003	36.644464	29.034736000000002	36.667112	29.7255	36.270772	30.269052000000002	35.6706	30.68804	34.979836	30.755984	34.209804000000005	30.167136000000003	33.688900000000004	29.38578	33.46242	28.593100000000003	33.29256	27.800420000000003	33.145348000000006	13.426941759093284	2.5972632674847747
HhBPMU37L	Serbia	21.209852	34.742032	20.428496000000003	34.843948000000005	25.411056000000002	35.466768	26.169764	35.647952000000004	26.917148	35.84046	27.675856000000003	36.032968000000004	28.434564	36.146208	29.204596000000002	36.032968000000004	29.804768000000003	35.55736	30.167136000000003	34.87792	30.404940000000003	34.14186	30.359644000000003	33.383152	29.736824000000002	32.95284	28.966792	32.907544	28.19676	32.930192000000005	27.415404000000002	32.964164000000004	12.65594679177058	2.538127206826399
HhBPMU38L	Serbia	20.768216000000002	32.624444000000004	19.918916000000003	32.477232	24.822208000000003	34.866596	25.479000000000003	35.285584	26.113144000000002	35.738544000000005	26.758612000000003	36.168856000000005	27.438052000000003	36.553872000000005	28.185436000000003	36.723732000000005	28.910172000000003	36.474604	29.476372	35.942376	29.918008	35.296908	30.167136000000003	34.583496000000004	29.736824000000002	33.949352000000005	29.04606	33.598308	28.310000000000002	33.337856	27.57394	33.100052000000005	13.11478800747336	2.573740449061117
HhBPMU39L	Serbia	19.964212	33.23594	19.160208	33.190644	24.618376	35.127048	25.36576	35.568684000000005	26.135792000000002	35.987672	26.905824000000003	36.384012000000006	27.709828	36.723732000000005	28.570452000000003	36.803000000000004	29.306512	36.35004	29.872712000000003	35.693248000000004	30.359644000000003	34.968512000000004	30.472884	34.14186	29.872712000000003	33.530364	29.04606	33.281236	28.19676	33.06608	27.34746	32.862248	14.33884228839718	2.662972098885692
HhBPMU40L	Serbia	21.45898	32.363992	20.790864000000003	32.10354	25.388408000000002	35.421472	25.999904	35.998996000000005	26.611400000000003	36.565196	27.23422	37.131396	27.891012000000003	37.652300000000004	28.649720000000002	37.992020000000004	29.465048000000003	37.856132	30.212432000000003	37.482440000000004	30.846576000000002	36.950212	31.073056	36.168856000000005	30.654068000000002	35.455444	29.974628000000003	34.979836	29.249892000000003	34.560848	28.513832	34.153184	13.95326122040264	2.635713260185599
HhBPMU41L	Serbia	20.745568000000002	32.647092	19.918916000000003	32.465908	24.946772000000003	35.127048	25.648860000000003	35.613980000000005	26.316976	36.146208	26.973768000000003	36.68976	27.698504000000003	37.131396	28.525156000000003	37.312580000000004	29.340484000000004	37.063452000000005	30.031248	36.565196	30.597448000000004	35.942376	30.835252	35.138372000000004	30.336996000000003	34.48158	29.600936	34.062592	28.808256	33.74552	28.015576000000003	33.428448	14.107165300704391	2.64668284566066
HhBPMU42L	Serbia	21.187204	31.956328000000003	20.462468	31.786468000000003	25.161928000000003	34.753356000000004	25.796072000000002	35.285584	26.407568	35.851784	27.030388000000002	36.395336	27.675856000000003	36.91624	28.445888000000004	37.188016000000005	29.249892000000003	36.995508	29.940656	36.553872000000005	30.552152000000003	35.998996000000005	30.733336	35.21764	30.325672	34.526876	29.623584	34.096564	28.887524000000003	33.711548	28.151464	33.326532	13.69306062357233	2.616889180680713
HhBPMU43L	Serbia	21.345740000000003	33.224616000000005	20.564384	33.190644	25.626212000000002	35.04778	26.328300000000002	35.444120000000005	27.030388000000002	35.84046	27.7438	36.202828000000004	28.491184	36.508576000000005	29.283864	36.531224	29.963304	36.112236	30.540828	35.55736	31.005112	34.900568	30.993788000000002	34.119212000000005	30.427588000000004	33.57566	29.657556000000003	33.326532	28.8762	33.134024000000004	28.094844000000002	32.941516	13.246090780098028	2.5837024734364062
HhBPMU44L	Serbia	20.15672	32.850924	19.296096000000002	32.72636	24.57308	35.093076	25.309140000000003	35.534712	26.033876000000003	35.987672	26.781260000000003	36.417984000000004	27.539968000000002	36.791676	28.377944000000003	36.961536	29.170624000000004	36.678436000000005	29.816092	36.123560000000005	30.325672	35.432796	30.484208000000002	34.617468	29.929332000000002	34.005972	29.147976000000003	33.666252	28.321324	33.417124	27.505996000000003	33.167996	14.22159013829083	2.6547612421943345
HhBPMU45L	Serbia	20.553060000000002	33.428448	19.839648	33.394476000000004	24.697644	35.104400000000005	25.388408000000002	35.410148	26.067848	35.72722	26.758612000000003	36.055616	27.460700000000003	36.316068	28.208084000000003	36.395336	28.8762	36.078264000000004	29.397104000000002	35.534712	29.804768000000003	34.900568	29.895360000000004	34.164508000000005	29.442400000000003	33.586984	28.717664000000003	33.360504	27.981604	33.213292	27.245544000000002	33.032108	12.72452181052676	2.5435309829899584
HhBPMU46L	Serbia	20.654976	33.858760000000004	19.828324000000002	33.847436	25.377084	35.093076	26.192412	35.3875	26.996416000000004	35.681924	27.800420000000003	35.976348	28.627072000000002	36.214152000000006	29.487696000000003	36.202828000000004	30.189784000000003	35.72722	30.68804	35.036456	31.073056	34.266424	31.061732000000003	33.428448	30.438912000000002	32.884896000000005	29.589612000000002	32.760332000000005	28.728988	32.737684	27.868364000000003	32.681064	14.145718921014476	2.6494120285602096
HhBPMU47L	Serbia	20.881456	33.80214	19.998184000000002	33.756844	25.637536	35.523388000000004	26.418892000000003	35.829136000000005	27.154952	36.202828000000004	27.924984000000002	36.542548000000004	28.70634	36.814324	29.532992	36.85962	30.246404000000002	36.451956	30.789956000000004	35.829136000000005	31.19762	35.104400000000005	31.254240000000003	34.289072000000004	30.676716000000003	33.722872	29.872712000000003	33.473744	29.057384000000003	33.303884000000004	28.242056	33.145348000000006	14.13917152209846	2.6489490676697565
HhBPMU48L	Serbia	21.175880000000003	33.994648000000005	20.417172	34.005972	25.546944000000003	35.262936	26.339624	35.534712	27.120980000000003	35.84046	27.91366	36.146208	28.728988	36.35004	29.55564	36.282096	30.212432000000003	35.772516	30.710688	35.093076	31.084380000000003	34.345692	31.005112	33.519040000000004	30.336996000000003	33.06608	29.49902	32.975488	28.661044	32.918868	27.823068000000003	32.828276	13.452677868543423	2.599178184263433
HhBPMU49L	Serbia	20.462468	33.790816	19.681112000000002	33.80214	24.958096	35.206316	25.739452	35.512064	26.520808000000002	35.829136000000005	27.290840000000003	36.146208	28.106168	36.35004	28.932820000000003	36.304744	29.612260000000003	35.829136000000005	30.087868	35.138372000000004	30.438912000000002	34.379664000000005	30.370968	33.564336000000004	29.7255	33.077404	28.887524000000003	32.95284	28.060872000000003	32.884896000000005	27.222896000000002	32.805628	13.582260585875611	2.6087645726270896
HhSGFU01L	Slovenia	20.532834	33.843852	19.557216	33.877494	25.466994	35.368956	26.386542	35.761446	27.317304	36.120294	28.25928	36.456714	29.21247	36.737064	30.199302	36.703422	31.017924	36.142722	31.668336	35.391384	32.18418	34.53912	32.094468	33.597144	31.264632	33.0813	30.289014	32.890662	29.302182	32.756094	28.304136	32.655168	15.80177424438657	2.760122227676945
HhSGFU02L	Slovenia	19.714212	33.103728	18.648882	33.0813	24.861438	35.256816	25.702488	35.71659	26.554752	36.16515	27.440658	36.546426	28.348992	36.860418	29.302182	36.89406	30.132018	36.434286	30.793644	35.727804	31.354344	34.965252	31.365558	34.023276	30.636648	33.440148	29.728314	33.126156	28.797552	32.868234	27.86679	32.63274	15.993259606726953	2.772167358899151
HhSGFU03L	Slovenia	19.702998	33.406506	18.761022	33.372864	24.816582	35.054964	25.713702	35.469882	26.610822	35.8848	27.519156	36.288504	28.461132	36.568854	29.43675	36.535212	30.22173	35.963298	30.827286	35.178318	31.309488	34.31484	31.264632	33.384078	30.479652	32.823378	29.526462	32.587884	28.53963	32.442102	27.564012	32.307534	15.838259300800383	2.7624284877214045
HhSGFU04L	Slovenia	20.420694	33.159798	19.445076	33.103728	25.422138	35.178318	26.308044	35.649306	27.19395	36.131508	28.079856	36.61371	29.010618	36.972558	30.008664	37.039842	30.872142	36.55764	31.589838	35.851158	32.206608	35.054964	32.273892000000004	34.101774	31.51134	33.47379	30.569364	33.126156	29.593746	32.868234	28.606914	32.666382	16.184687570032693	2.7840655835176658
HhSGFU05L	Slovenia	20.12913	33.742926	19.220796	33.787782	25.17543	34.886754	26.050122	35.200746	26.924814	35.49231	27.81072	35.761446	28.719054	35.963298	29.638602	35.94087	30.378726	35.402598	30.928212	34.662474	31.34313	33.843852	31.365558	32.946732	30.659076	32.397246	29.761956	32.195394	28.831194	32.12811	27.911646	32.049612	15.29024222352581	2.727214861772703
HhSGFU06L	Slovenia	20.308554	33.709284	19.332936	33.720498	24.973578	34.93161	25.837056	35.256816	26.711748	35.582022	27.597654	35.873586	28.48356	36.097866	29.403108	36.008154	30.120804	35.447454	30.67029	34.696116	31.11885	33.888708	31.06278	33.002802	30.300228	32.509386	29.391894	32.307534	28.472346	32.217822	27.541584	32.18418	14.806040760079028	2.6950352569604528
HhSGFU07L	Slovenia	19.781496	33.97842	18.682524	33.97842	25.242714	35.368956	26.195904	35.71659	27.160308	36.05301	28.135926	36.367002	29.122758	36.580068	30.120804	36.467928	30.928212	35.851158	31.477698	34.998894	31.915044	34.079346	31.825332	33.114942	30.961854	32.610312	29.952594	32.486958	28.943334	32.430888	27.92286	32.386032	16.528951704447046	2.805113492063142
HhSGFU08L	Slovenia	20.263698	33.855066	19.265652	33.955992	25.332426	34.864326	26.229546	35.111034	27.115452	35.368956	28.001358	35.626878	28.909692	35.806302	29.818026	35.750232	30.546936	35.178318	31.051566	34.415766	31.421628	33.563502	31.365558	32.666382	30.625434	32.195394	29.705886	32.116896	28.775124	32.060826	27.855576	32.027184	15.205118694708084	2.721632127393373
HhSGFU09L	Slovenia	19.108656	33.350436	18.144252	33.283152	24.267096	35.066178	25.141788	35.469882	26.027694	35.8848	26.902386	36.288504	27.833148	36.568854	28.786338	36.512784	29.560104	35.963298	30.188088	35.223174	30.737574	34.415766	30.760002	33.496218	29.99745	32.957946	29.055474	32.733666	28.102284	32.554242	27.13788	32.419674	15.827945767267634	2.7617770971379567
HhSGFU10L	Slovenia	19.613286	33.563502	18.67131	33.52986	24.289524	35.223174	25.130574	35.626878	25.994052	36.019368	26.85753	36.378216	27.75465	36.66978	28.674198	36.624924	29.459178	36.10908	30.05352	35.391384	30.457224	34.550334	30.423582	33.642	29.683458	33.114942	28.775124	32.901876	27.844362	32.74488	26.9136	32.621526	14.919296685201422	2.7026554546029673
HhSGFU11L	Slovenia	19.781496	34.303626	18.817092	34.415766	25.018434	35.223174	25.971624	35.503524	26.924814	35.77266	27.878004	36.041796	28.842408	36.266076	29.795598	36.097866	30.535722	35.458668	31.096422	34.640046	31.488912	33.731712	31.500126	32.778522	30.659076	32.29632	29.683458	32.195394	28.685412	32.217822	27.69858	32.251464	15.991915727290738	2.7720833275050456
HhSGFU12L	Slovenia	20.106702	33.69807	19.209582	33.731712	25.029648	35.09982	25.893126	35.458668	26.756604	35.82873	27.631296	36.187578	28.528416	36.4455	29.447964	36.434286	30.232944	35.929656	30.827286	35.200746	31.298274	34.393338	31.387986	33.485004	30.659076	32.935518	29.750742	32.68881	28.81998	32.554242	27.889218	32.430888	15.289774707934994	2.7271842852303876
HhSGFU13L	Slovenia	19.770282	33.271938	18.761022	33.227082	24.6708	35.032536	25.545492	35.469882	26.431398	35.873586	27.317304	36.299718	28.225638	36.647352	29.190042	36.647352	30.019878	36.142722	30.67029	35.413812	31.186134	34.583976	31.208562	33.653214	30.423582	33.092514	29.49282	32.812164	28.528416	32.610312	27.564012	32.46453	15.657799988653569	2.7509691946561214
HhSGFU15L	Slovenia	19.478718	33.832638	18.637668	33.776568	24.401664	35.09982	25.265142	35.425026	26.106192	35.783874	26.947242	36.153936	27.821934	36.4455	28.719054	36.38943	29.481606	35.896014	30.05352	35.178318	30.513294	34.393338	30.580578	33.507432	29.88531	32.935518	29.010618	32.655168	28.102284	32.509386	27.19395	32.386032	15.051846598715834	2.711500681257243
HhSGFU16L	Slovenia	19.770282	33.518646	18.861948	33.507432	24.771726	35.111034	25.635204	35.503524	26.487468	35.929656	27.339732	36.355788	28.236852	36.66978	29.178828	36.624924	29.963808	36.120294	30.580578	35.391384	31.06278	34.572762	31.130064	33.675642	30.378726	33.114942	29.470392	32.85702	28.528416	32.68881	27.58644	32.565456	15.420103004996458	2.735672048073732
HhSGFU17L	Slovenia	19.691784	33.260724	18.660096	33.204654	24.906294	35.066178	25.780986	35.514738	26.655678	35.963298	27.53037	36.378216	28.449918	36.72585	29.403108	36.703422	30.210516	36.16515	30.860928	35.43624	31.3992	34.617618	31.444056	33.675642	30.715146	33.0813	29.77317	32.823378	28.808766	32.63274	27.844362	32.453316	16.037111710435077	2.774905518296205
HhSGFU18L	Slovenia	20.1852	33.52986	19.187154	33.518646	25.354854	35.032536	26.263188	35.43624	27.182736	35.839944	28.102284	36.210006	29.055474	36.50157	30.031092	36.4455	30.804858	35.817516	31.421628	35.032536	31.881402	34.157844	31.836546	33.182226	31.00671	32.666382	30.031092	32.46453	29.04426	32.341176	28.057428	32.206608	15.964541765592392	2.770370123317766
HhSGFU19L	Slovenia	19.332936	33.30558	18.44703	33.294366	24.637158	35.391384	25.545492	35.817516	26.453826	36.232434	27.373374	36.61371	28.326564	36.916488	29.313396	36.89406	30.120804	36.322146	30.771216	35.559594	31.320702	34.729758	31.264632	33.776568	30.457224	33.227082	29.49282	32.96916	28.505988	32.767308	27.519156	32.610312	16.264295463343668	2.7889722428693253
HhSGFU20L	Slovenia	20.028204	33.597144	18.962874	33.597144	25.354854	35.335314	26.229546	35.817516	27.115452	36.288504	28.023786	36.714636	28.965762	37.017414	29.952594	36.961344	30.737574	36.355788	31.387986	35.593236	31.937472	34.7634	31.870188	33.81021	31.051566	33.260724	30.098376000000002	32.957946	29.111544	32.80095	28.124712	32.643954	16.227589647797043	2.786712858346957
HhSGFU21L	Slovenia	19.23201	34.337268	18.346104	34.438194	24.6708	35.279244	25.590348	35.54838	26.509896	35.817516	27.429444	36.086652	28.37142	36.266076	29.279754	36.05301	29.975022	35.402598	30.50208	34.59519	30.849714	33.709284	30.760002	32.80095	29.918952	32.386032	28.976976	32.251464	28.012572	32.229036	27.059382	32.217822	15.755919419733969	2.7572161308365035
HhSGFU22L	Slovenia	20.24127	33.271938	19.299294	33.182226	25.130574	35.234388	25.949196	35.694162	26.779032	36.142722	27.631296	36.523998	28.505988	36.860418	29.43675	36.83799	30.232944	36.355788	30.883356	35.694162	31.410414	34.920396	31.466484	34.023276	30.793644	33.406506	29.907738	33.103728	28.98819	32.91309	28.068642	32.722452	15.382970808423028	2.733261105920057
HhSGFU23L	Slovenia	19.73664	33.103728	18.805878	33.036444	24.547446	34.797042	25.410924	35.178318	26.263188	35.570808	27.115452	35.952084	28.012572	36.243648	28.943334	36.27729	29.750742	35.817516	30.345084	35.09982	30.849714	34.303626	30.816072	33.406506	30.075948	32.85702	29.1564	32.63274	28.236852	32.486958	27.30609	32.341176	15.124829236004452	2.716337713671647
HhSGFU24L	Slovenia	19.658142	33.877494	18.805878	33.86628	24.906294	35.167104	25.837056	35.503524	26.756604	35.82873	27.687366	36.153936	28.65177	36.378216	29.616174	36.266076	30.378726	35.66052	30.95064	34.864326	31.365558	33.967206	31.23099	33.047658	30.38994	32.565456	29.425536	32.397246	28.449918	32.29632	27.463086	32.217822	15.814151124409099	2.760905179971424
HhSGFU25L	Slovenia	19.837566	34.303626	18.985302	34.292412	24.917508	35.245602	25.825842	35.49231	26.722962	35.739018	27.64251	35.94087	28.562058	36.10908	29.470392	35.974512	30.154446	35.357742	30.591792	34.53912	30.916998	33.653214	30.89457	32.756094	30.10959	32.29632	29.178828	32.24025	28.236852	32.217822	27.30609	32.206608	15.179052835159569	2.7199163744450128
HhSGFU26L	Slovenia	20.880468	32.890662	19.893636	32.834592	26.038908	34.93161	26.936028	35.43624	27.833148	35.94087	28.730268	36.4455	29.694672	36.826776	30.692718	36.793134	31.556196	36.232434	32.262678	35.481096	32.845806	34.640046	32.879448000000004	33.653214	32.060826	33.070086	31.073994	32.812164	30.064734	32.599098	29.055474	32.374818	16.400432588022085	2.797307711800697
HhSGFU27L	Slovenia	19.859994	34.191486	18.918018	34.31484	25.444566000000002	35.26803	26.386542	35.593236	27.339732	35.8848	28.31535	36.120294	29.290968	36.288504	30.266586	36.131508	30.984282	35.458668	31.522554	34.617618	31.948686	33.720498	31.769262	32.778522	30.916998	32.307534	29.930166	32.206608	28.93212	32.217822	27.934074	32.262678	16.30676735444029	2.7915801967704104
HhSGFU28L	Slovenia	20.29734	34.135416	19.40022	34.180272	25.803414	35.301672	26.711748	35.582022	27.631296	35.851158	28.562058	36.086652	29.504034	36.243648	30.434796	36.10908	31.130064	35.469882	31.657122	34.673688	32.083254	33.821424	31.993542	32.901876	31.141278	32.509386	30.188088	32.442102	29.234898	32.40846	28.281708	32.363604	15.84575177793054	2.762901437768745
HhSGFU29L	Slovenia	20.308554	34.03449	19.34415	34.068132	24.816582	35.223174	25.646418	35.514738	26.487468	35.795088	27.328518	36.075438	28.180782	36.27729	29.055474	36.254862	29.784384	35.783874	30.311442	35.077392	30.737574	34.303626	30.760002	33.451362	30.031092	32.991588	29.167614	32.789736	28.292922	32.677596	27.41823	32.587884	14.287214182668558	2.65936502420822
HhSGFU30L	Slovenia	20.039418	34.023276	19.097442	34.124202	25.366068	35.122248	26.308044	35.425026	27.25002	35.761446	28.191996	36.086652	29.145186	36.355788	30.10959	36.187578	30.883356	35.570808	31.444056	34.7634	31.937472	33.899922	31.84776	32.946732	31.017924	32.453316	30.042306	32.29632	29.04426	32.206608	28.057428	32.12811	16.09158375026851	2.778296386879294
HhSGFU31L	Slovenia	19.321722	33.630786	18.357318	33.597144	24.6708	35.3241	25.590348	35.739018	26.52111	36.142722	27.451872	36.523998	28.393848	36.860418	29.391894	36.882846	30.232944	36.344574	30.872142	35.570808	31.410414	34.70733	31.421628	33.75414	30.659076	33.126156	29.683458	32.879448000000004	28.685412	32.711238	27.687366	32.554242	16.445322397372447	2.800041084032158
HhSGFU32L	Slovenia	19.68057	33.507432	18.78345	33.462576	24.805368	35.3241	25.691274	35.71659	26.57718	36.097866	27.4743	36.479142	28.405062	36.737064	29.358252	36.692208	30.16566	36.153936	30.748788	35.38017	31.219776	34.53912	31.186134	33.619572	30.38994	33.092514	29.447964	32.879448000000004	28.494774	32.722452	27.53037	32.610312	15.702164492423123	2.7537985686110864
HhSGFU34L	Slovenia	19.68057	33.720498	18.738594	33.765354	24.44652	35.133462	25.276356	35.469882	26.117406	35.806302	26.947242	36.120294	27.799506	36.400644	28.685412	36.378216	29.414322	35.862372	29.986236	35.178318	30.457224	34.415766	30.44601	33.541074	29.761956	33.002802	28.887264	32.789736	28.001358	32.655168	27.115452	32.531814	14.695741362210647	2.687557748561621
HhSGFU35L	Slovenia	19.646928	33.675642	18.884376	33.630786	24.648372	35.111034	25.556706	35.469882	26.46504	35.817516	27.384588	36.16515	28.326564	36.423072	29.279754	36.367002	30.05352	35.795088	30.625434	34.998894	31.073994	34.135416	31.051566	33.19344	30.289014	32.655168	29.32461	32.475744	28.360206	32.374818	27.384588	32.285106	15.527870297800495	2.742636493036905
HhSGFU36L	Slovenia	19.422648	33.967206	18.424602	33.955992	24.659586	35.312886	25.56792	35.626878	26.453826	35.985726	27.36216	36.299718	28.292922	36.546426	29.234898	36.535212	30.008664	35.985726	30.580578	35.21196	31.06278	34.393338	31.085208	33.496218	30.38994	32.890662	29.447964	32.733666	28.48356	32.643954	27.53037	32.587884	15.83957627277992	2.762511635572667
HhSGFU37L	Slovenia	20.24127	34.303626	19.254438	34.382124	25.657632	35.514738	26.565966	35.873586	27.485514	36.176364	28.42749	36.434286	29.38068	36.61371	30.33387	36.535212	31.107636	35.963298	31.690764	35.189532	32.060826	34.292412	31.9599	33.36165	31.130064	32.901876	30.16566	32.789736	29.201256	32.722452	28.225638	32.643954	15.977457149769922	2.7711788006278866
HhSGFU38L	Slovenia	19.523574	33.36165	18.604026	33.339222	24.648372	35.09982	25.500636	35.503524	26.364114	35.8848	27.227592	36.243648	28.102284	36.591282	29.021832	36.658566	29.82924	36.198792	30.457224	35.49231	30.95064	34.696116	31.11885	33.798996	30.50208	33.148584	29.60496	32.890662	28.674198	32.756094	27.743436	32.587884	15.681338093173151	2.7524713488560364
HhSGFU39L	Slovenia	19.73664	33.384078	18.749808	33.41772	24.939936	34.740972	25.825842	35.032536	26.700534	35.3241	27.597654	35.60445	28.505988	35.795088	29.425536	35.727804	30.199302	35.234388	30.804858	34.53912	31.23099	33.709284	31.163706	32.834592	30.38994	32.363604	29.481606	32.139324	28.562058	32.038398	27.631296	31.948686	15.517720464391267	2.7419826266731695
HhSGFU40L	Slovenia	19.602072	33.215868	18.648882	33.227082	24.939936	34.942824	25.870698	35.357742	26.790246	35.806302	27.709794	36.243648	28.674198	36.580068	29.672244	36.523998	30.513294	35.974512	31.186134	35.200746	31.724406	34.348482	31.668336	33.384078	30.860928	32.789736	29.862882	32.565456	28.853622	32.40846	27.844362	32.285106	16.40851811428804	2.797800597202794
HhSGFU41L	Slovenia	19.467504	33.541074	18.581598	33.541074	24.525018	35.010108	25.39971	35.391384	26.274402	35.795088	27.160308	36.16515	28.09107	36.411858	29.033046	36.367002	29.795598	35.795088	30.378726	35.032536	30.872142	34.213914	30.78243	33.30558	29.975022	32.812164	29.04426	32.587884	28.09107	32.46453	27.13788	32.341176	15.417012899578888	2.7354716333892024
HhSGFU42L	Slovenia	19.972134	33.440148	19.041372	33.384078	25.186644	34.954038	26.083764	35.335314	26.980884	35.705376	27.878004	36.075438	28.808766	36.33336	29.77317	36.27729	30.524508	35.671734	31.130064	34.909182	31.62348	34.079346	31.500126	33.159798	30.703932000000002	32.655168	29.750742	32.486958	28.786338	32.363604	27.821934	32.262678	15.719023748718088	2.754871682573771
HhSGFU43L	Slovenia	20.286126	34.023276	19.355364	34.068132	25.534278	35.425026	26.431398	35.873586	27.350946	36.27729	28.292922	36.61371	29.26854	36.83799	30.244158	36.692208	31.017924	36.064224	31.601052	35.256816	32.01597	34.348482	31.881402	33.395292	31.029138	32.924304	30.042306	32.74488	29.04426	32.63274	28.046214	32.554242	15.942925993416942	2.769015219466072
HhSGFU44L	Slovenia	19.893636	33.372864	18.996516	33.350436	24.89508	35.032536	25.758558	35.413812	26.622036	35.783874	27.496728	36.131508	28.393848	36.423072	29.32461	36.434286	30.098376000000002	35.907228	30.681504	35.167104	31.141278	34.348482	31.107636	33.440148	30.378726	32.890662	29.447964	32.733666	28.517202	32.610312	27.575226	32.5206	15.276278188473485	2.726301180016615
HhSGFU45L	Slovenia	20.24127	33.451362	19.23201	33.428934	24.928722	34.98768	25.73613	35.357742	26.543538	35.750232	27.36216	36.10908	28.20321	36.38943	29.077902	36.378216	29.82924	35.918442	30.412368	35.245602	30.883356	34.494264	30.995496	33.630786	30.322656	33.103728	29.459178	32.879448000000004	28.584486	32.722452	27.69858	32.57667	14.64533668671125	2.684121969889879
HhSGFU46L	Slovenia	19.602072	33.19344	18.693738	33.0813	24.50259	34.976466	25.34364	35.391384	26.207118	35.77266	27.070596	36.131508	27.956502	36.4455	28.87605	36.490356	29.638602	35.952084	30.266586	35.256816	30.78243	34.48305	30.804858	33.58593	30.075948	33.02523	29.178828	32.767308	28.25928	32.565456	27.339732	32.386032	15.275342802748808	2.7262399468843213
HhSGFU47L	Slovenia	19.702998	33.339222	18.828306	33.36165	24.648372	34.864326	25.489422	35.256816	26.341686	35.638092	27.19395	36.008154	28.068642	36.33336	28.965762	36.254862	29.7171	35.705376	30.33387	35.010108	30.849714	34.236342	30.78243	33.350436	30.031092	32.845806	29.122758	32.666382	28.191996	32.5206	27.272448	32.40846	15.029759602525903	2.710032209127715
HhSGFU48L	Slovenia	19.51236	33.69807	18.547956	33.686856	24.917508	35.245602	25.780986	35.649306	26.666892	36.008154	27.552798	36.367002	28.461132	36.647352	29.403108	36.591282	30.143232	35.99694	30.748788	35.256816	31.163706	34.404552	31.107636	33.485004	30.322656	32.96916	29.38068	32.80095	28.438704	32.655168	27.496728	32.509386	15.789142504816457	2.759322520574831
HhSGFU49L	Slovenia	19.299294	33.41772	18.290034	33.339222	24.345594	35.21196	25.197858	35.638092	26.061336	36.030582	26.936028	36.400644	27.833148	36.703422	28.76391	36.658566	29.560104	36.142722	30.232944	35.481096	30.771216	34.696116	30.703932000000002	33.81021	29.907738	33.328008	28.98819	33.092514	28.057428	32.868234	27.13788	32.643954	15.534441669241271	2.743059602015128
HhSGFU50L	Slovenia	19.11987	33.97842	18.211536	33.967206	24.042816	35.054964	24.906294	35.38017	25.780986	35.671734	26.655678	35.974512	27.541584	36.232434	28.461132	36.198792	29.167614	35.626878	29.694672	34.87554	30.05352	34.023276	30.05352	33.126156	29.290968	32.63274	28.382634	32.475744	27.463086	32.386032	26.543538	32.35239	14.931207285440884	2.70345347133885
HhSGMU01L	Slovenia	20.122139999999998	33.767292	19.252596	33.767292	24.58134	34.971276	25.372848	35.28342	26.153208	35.584416	26.944716	35.885412	27.75852	36.11952	28.59462	36.030336	29.2635	35.528676	29.765159999999998	34.848648	30.15534	34.101732	30.15534	33.287928	29.48646	32.808564	28.65036	32.652492	27.81426	32.596752	26.967012	32.541012	13.713467130306285	2.618378352215932
HhSGMU02L	Slovenia	21.129615	33.044895	20.307105	33.000435	25.38666	34.467615	26.109135	34.76772	26.83161	35.067825	27.54297	35.39016	28.265445	35.668034999999996	29.03238	35.756955	29.72151	35.423505	30.266144999999998	34.85664	30.688515	34.21197	30.755205	33.445035	30.25503	32.87817	29.510324999999998	32.65587	28.743389999999998	32.511375	27.96534	32.41134	13.072139931951114	2.5704832427689746
HhSGMU03L	Slovenia	20.72555	33.687421	19.885324999999998	33.732233	24.736224	34.516442999999995	25.464419	34.718097	26.192614	34.942157	26.898403	35.188623	27.626597999999998	35.390277	28.388402	35.367871	28.959754999999998	34.908547999999996	29.419078	34.314789	29.788777	33.653811999999995	29.710355999999997	32.925616999999995	29.139003	32.466294	28.399604999999998	32.320654999999995	27.637801	32.253437	26.8872	32.197421999999996	12.350603799454904	2.5137049525229993
HhSGMU04L	Slovenia	20.50149	34.236368	19.706077	34.337195	25.531637	34.919751	26.349456	35.098999	27.167275	35.300653	27.973891	35.502306999999995	28.802913	35.636742999999996	29.620731999999997	35.502306999999995	30.236897	34.964563	30.662611	34.247571	30.976294999999997	33.463361	30.864265	32.656745	30.169679	32.231031	29.340657	32.175016	28.500432	32.186219	27.660207	32.208625	14.141441330656413	2.649109588134758
HhSGMU05L	Slovenia	20.658331999999998	33.575390999999996	20.053369999999997	33.653811999999995	24.814645	34.482834	25.576449	34.706894	26.32705	34.964563	27.077651	35.233435	27.850658	35.435089	28.623665	35.356668	29.251033	34.886142	29.721559	34.247571	30.057648999999998	33.541782	29.990430999999997	32.768775	29.340657	32.331858	28.567649999999997	32.197421999999996	27.772236999999997	32.141407	26.976823999999997	32.096595	12.691643048160966	2.5409437491654328
HhSGMU06L	Slovenia	20.647129	33.250504	19.739686	33.138473999999995	24.75863	34.516442999999995	25.509231	34.807721	26.248628999999998	35.121404999999996	26.999229999999997	35.435089	27.772236999999997	35.659149	28.567649999999997	35.614337	29.239829999999998	35.199826	29.732761999999997	34.561254999999996	30.091258	33.844263	30.012836999999998	33.082459	29.363062999999997	32.656745	28.567649999999997	32.499902999999996	27.772236999999997	32.410278999999996	26.965621	32.354264	12.903536420456334	2.5575014149184616
HhSGMU07L	Slovenia	20.635925999999998	33.844263	19.728483	33.889075	24.926675	34.639676	25.688478999999997	34.830127	26.450283	35.054187	27.212087	35.278247	27.985094	35.423885999999996	28.758101	35.334261999999995	29.363062999999997	34.84133	29.799979999999998	34.191556	30.13607	33.474564	30.057648999999998	32.723963	29.407874999999997	32.309452	28.623665	32.197421999999996	27.839454999999997	32.163813	27.044041999999997	32.163813	12.976896956283108	2.5631706192352506
HhSGMU08L	Slovenia	21.173669999999998	33.777045	20.355850999999998	33.821857	25.453215999999998	34.852533	26.181410999999997	35.06539	26.898403	35.323059	27.626597999999998	35.569525	28.365996	35.748773	29.116597	35.73757	29.755167999999998	35.334261999999995	30.214491	34.729299999999995	30.561784	34.05712	30.550580999999998	33.328925	29.990430999999997	32.835992999999995	29.239829999999998	32.679151	28.489228999999998	32.589527	27.727425	32.544715	12.773173419382193	2.5473471449967504
HhSGMU09L	Slovenia	20.512693	33.978699	19.806904	34.05712	24.993893	34.886142	25.778102999999998	35.110202	26.539907	35.356668	27.312914	35.603134	28.108327	35.771179	28.90374	35.692758	29.519904999999998	35.17742	29.979228	34.50524	30.337723999999998	33.788247999999996	30.304115	33.004038	29.631935	32.60073	28.825318999999997	32.4887	28.018703	32.421482	27.212087	32.37667	13.27479481686921	2.5858671106521833
HhSGMU10L	Slovenia	20.109385	34.247571	19.437205	34.269977	24.388931	35.233435	25.128328999999997	35.491104	25.878929999999997	35.748773	26.618327999999998	36.017644999999995	27.380132	36.18569	28.164341999999998	36.118472	28.780507	35.647946	29.217423999999998	34.998172	29.553514	34.28118	29.486296	33.530578999999996	28.847724999999997	33.116068	28.063515	33.004038	27.279304999999997	32.970428999999996	26.495095	32.93682	12.751538239836476	2.5456519105889446
HhSGMU11L	Slovenia	20.434272	33.407346	19.694874	33.429752	24.433743	34.729299999999995	25.173140999999998	34.998172	25.912539	35.289449999999995	26.640734	35.580728	27.402538	35.793585	28.175545	35.782382	28.836522	35.367871	29.329454	34.751706	29.687949999999997	34.05712	29.687949999999997	33.284113	29.105393999999997	32.791181	28.332386999999997	32.634339	27.548177	32.555918	26.763966999999997	32.466294	12.670604762649267	2.5392847250525823
HhSGMU12L	Slovenia	20.255024	33.620203	19.313972	33.564188	24.624194	34.796518	25.408403999999997	35.020578	26.192614	35.278247	26.965621	35.524713	27.761034	35.73757	28.567649999999997	35.715164	29.239829999999998	35.267044	29.699153	34.594864	30.068852	33.866669	30.102460999999998	33.071256	29.486296	32.589527	28.679679999999998	32.466294	27.861860999999998	32.410278999999996	27.044041999999997	32.343061	13.478244690592424	2.601076881173921
HhSGMU13L	Slovenia	20.848782999999997	33.564188	20.086979	33.631406	24.859457	34.471630999999995	25.587652	34.740503	26.304644	35.009375	27.021635999999997	35.278247	27.772236999999997	35.457495	28.534041	35.390277	29.139003	34.942157	29.643137999999997	34.359601	30.001634	33.676218	29.968024999999997	32.93682	29.374266	32.466294	28.623665	32.320654999999995	27.850658	32.253437	27.088853999999998	32.186219	12.46816864413308	2.523178887971223
HhSGMU14L	Slovenia	20.165399999999998	33.116068	19.437205	33.015240999999996	24.747427	34.785315	25.498027999999998	35.17742	26.282238	35.524713	27.055245	35.872006	27.850658	36.196892999999996	28.679679999999998	36.208096	29.385468999999997	35.748773	29.956822	35.110202	30.427348	34.415616	30.416144999999997	33.586594	29.766371	33.071256	28.937348999999998	32.858399	28.108327	32.667947999999996	27.279304999999997	32.477497	13.916436652393726	2.633070634520458
HhSGMU15L	Slovenia	21.196075999999998	33.440954999999995	20.266227	33.463361	25.565246	34.662082	26.315846999999998	34.930954	27.044041999999997	35.233435	27.772236999999997	35.558322	28.522838	35.793585	29.307047999999998	35.782382	29.945618999999997	35.345465	30.427348	34.706894	30.785843999999997	34.001104999999995	30.819453	33.239301	30.281709	32.690354	29.508702	32.499902999999996	28.724491999999998	32.399076	27.940282	32.309452	13.216470686268009	2.581463831025481
HhSGMU16L	Slovenia	20.658331999999998	33.665015	19.885324999999998	33.72103	24.881863	34.718097	25.621260999999997	34.975766	26.360659	35.233435	27.100057	35.502306999999995	27.850658	35.715164	28.623665	35.670352	29.251033	35.222232	29.710355999999997	34.594864	30.046446	33.889075	30.057648999999998	33.127271	29.475092999999998	32.634339	28.713289	32.4887	27.929078999999998	32.432685	27.144869	32.410278999999996	12.827912891998622	2.5516234913493734
HhSGMU17L	Slovenia	20.602317	33.709827	19.773294999999997	33.777045	25.117126	34.874939	25.901335999999997	35.132608	26.685546	35.390277	27.458553	35.670352	28.265169	35.838397	29.082987999999997	35.759975999999995	29.732761999999997	35.278247	30.180881999999997	34.594864	30.505768999999997	33.833059999999996	30.460956999999997	33.037647	29.844791999999998	32.533512	29.038176	32.37667	28.220357	32.343061	27.391334999999998	32.309452	13.556749096471313	2.6068845116213732
HhSGMU18L	Slovenia	20.792768	33.900278	20.154197	33.900278	24.993893	34.796518	25.733290999999998	35.031780999999995	26.461485999999997	35.267044	27.189681	35.535916	27.940282	35.726366999999996	28.702085999999998	35.681554999999996	29.318251	35.222232	29.788777	34.606066999999996	30.13607	33.922684	30.147273	33.172083	29.553514	32.712759999999996	28.802913	32.567121	28.029905999999997	32.4887	27.256898999999997	32.455090999999996	12.657993885460906	2.5382889432957136
HhSGMU19L	Slovenia	20.311038999999997	34.180353	19.459611	34.247571	25.049908	34.964563	25.834118	35.188623	26.629531	35.412683	27.424944	35.614337	28.231559999999998	35.759975999999995	29.026972999999998	35.659149	29.654341	35.132608	30.102460999999998	34.449225	30.416144999999997	33.698623999999995	30.248099999999997	32.914414	29.57592	32.4887	28.758101	32.387873	27.940282	32.320654999999995	27.122463	32.26464	13.6833177265351	2.6161774066597694
HhSGMU20L	Slovenia	21.095249	33.38494	20.27743	33.396142999999995	24.982689999999998	34.538849	25.677276	34.774111999999995	26.360659	34.998172	27.044041999999997	35.255841	27.738628	35.479901	28.45562	35.502306999999995	29.060582	35.121404999999996	29.531108	34.561254999999996	29.923212999999997	33.956292999999995	29.934416	33.261707	29.363062999999997	32.82479	28.657273999999997	32.645542	27.940282	32.522309	27.22329	32.399076	12.02651050979358	2.48711342222308
HhSGMU21L	Slovenia	20.142993999999998	33.16088	19.201942	33.183285999999995	25.049908	34.471630999999995	25.867727	34.751706	26.674343	35.06539	27.480959	35.367871	28.309980999999997	35.603134	29.161409	35.591930999999995	29.878401	35.121404999999996	30.404942	34.449225	30.853061999999998	33.709827	30.819453	32.869602	30.158475999999997	32.343061	29.318251	32.163813	28.466822999999998	32.062985999999995	27.604191999999998	31.962159	14.499419182519526	2.674108592246287
HhSGMU22L	Slovenia	21.117655	32.802383999999996	20.27743	32.679151	24.825847999999997	34.538849	25.475621999999998	34.919751	26.10299	35.323059	26.741560999999997	35.726366999999996	27.413740999999998	36.062456999999995	28.141935999999998	36.196892999999996	28.79171	35.849599999999995	29.35186	35.345465	29.822385999999998	34.762909	29.923212999999997	34.05712	29.407874999999997	33.541782	28.713289	33.261707	27.996297	33.026444	27.279304999999997	32.813587	12.177674849146907	2.4996043449733825
HhSGMU23L	Slovenia	19.773294999999997	33.94509	18.955475999999997	34.012308	24.456149	34.897345	25.262764999999998	35.166216999999996	26.046975	35.446292	26.853590999999998	35.715164	27.682613	35.883209	28.500432	35.748773	29.139003	35.199826	29.57592	34.482834	29.855995	33.687421	29.755167999999998	32.869602	29.049379	32.432685	28.220357	32.275843	27.380132	32.186219	26.539907	32.152609999999996	13.793371304556088	2.6241881365132667
HhSGMU24L	Slovenia	20.221415	33.765842	19.313972	33.833059999999996	24.792239	34.751706	25.598855	34.998172	26.383065	35.278247	27.189681	35.502306999999995	28.018703	35.647946	28.836522	35.547118999999995	29.486296	35.020578	29.945618999999997	34.325992	30.281709	33.564188	30.236897	32.757571999999996	29.553514	32.320654999999995	28.724491999999998	32.219828	27.884266999999998	32.219828	27.044041999999997	32.219828	13.739816118413406	2.6202979037653065
HhSGMU25L	Slovenia	20.994422	33.250504	20.165399999999998	33.216895	25.09472	34.50524	25.811712	34.830127	26.528703999999998	35.143811	27.245696	35.468697999999996	27.973891	35.748773	28.758101	35.815991	29.430280999999997	35.446292	29.945618999999997	34.852533	30.360129999999998	34.180353	30.393739	33.418549	29.889604	32.847196	29.150205999999997	32.60073	28.377198999999997	32.455090999999996	27.604191999999998	32.309452	12.888348858971552	2.556323714019466
HhSGMU26L	Slovenia	20.042167	32.914414	19.235550999999997	32.880804999999995	24.500961	34.370804	25.296374	34.695691	26.080583999999998	35.031780999999995	26.864794	35.390277	27.671409999999998	35.692758	28.511635	35.748773	29.239829999999998	35.311856	29.788777	34.650878999999996	30.236897	33.922684	30.270505999999997	33.082459	29.631935	32.533512	28.802913	32.354264	27.951484999999998	32.231031	27.100057	32.107797999999995	13.889934407118085	2.631164434445389
HhSGMU27L	Slovenia	20.064573	33.418549	19.26916	33.418549	24.545772999999997	34.50524	25.296374	34.762909	26.046975	35.020578	26.797576	35.267044	27.570583	35.446292	28.354792999999997	35.367871	28.982160999999998	34.897345	29.441484	34.258773999999995	29.788777	33.552985	29.743965	32.791181	29.127799999999997	32.331858	28.34359	32.186219	27.559379999999997	32.141407	26.763966999999997	32.107797999999995	13.19119533534086	2.5795495869855447
HhSGMU28L	Slovenia	20.064573	33.653811999999995	19.26916	33.698623999999995	24.444945999999998	35.143811	25.20675	35.457495	25.968553999999997	35.748773	26.730358	36.07366	27.492161999999997	36.376141	28.298778	36.432156	29.004566999999998	36.040051	29.542310999999998	35.423885999999996	29.979228	34.729299999999995	30.035242999999998	33.933887	29.419078	33.429752	28.634867999999997	33.194489	27.828252	33.04885	27.021635999999997	32.914414	13.499568223907549	2.602657701518648
HhSGMU29L	Slovenia	20.546301999999997	33.541782	19.773294999999997	33.609	24.870659999999997	34.538849	25.632464	34.796518	26.394268	35.054187	27.167275	35.311856	27.940282	35.51351	28.735695	35.502306999999995	29.363062999999997	35.009375	29.822385999999998	34.348397999999996	30.147273	33.620203	30.080054999999998	32.847196	29.46389	32.343061	28.679679999999998	32.242233999999996	27.873064	32.208625	27.066447999999998	32.175016	13.060040800412017	2.569557247917832
HhSGMU30L	Slovenia	20.859986	33.239301	20.019761	33.16088	25.385997999999997	34.762909	26.170208	35.098999	26.954417999999997	35.446292	27.738628	35.804787999999995	28.534041	36.118472	29.385468999999997	36.18569	30.124867	35.793585	30.673814	35.132608	31.099528	34.393209999999996	31.155542999999998	33.552985	30.595392999999998	32.948023	29.777573999999998	32.712759999999996	28.937348999999998	32.578323999999995	28.085921	32.455090999999996	14.061718415320517	2.6434560990650637
HhSGMU31L	Slovenia	20.50149	33.552985	19.650062	33.687421	24.937877999999998	34.561254999999996	25.688478999999997	34.796518	26.439079999999997	35.031780999999995	27.189681	35.267044	27.962688	35.435089	28.746897999999998	35.412683	29.374266	34.953359999999996	29.833589	34.303585999999996	30.169679	33.597797	30.102460999999998	32.835992999999995	29.441484	32.421482	28.668477	32.298249	27.884266999999998	32.219828	27.100057	32.186219	13.094163735765022	2.572166614581394
HhSGMU32L	Slovenia	20.042167	32.835992999999995	19.123521	32.712759999999996	23.985623	34.325992	24.680208999999998	34.650878999999996	25.341186	35.020578	26.013365999999998	35.379073999999996	26.719154999999997	35.659149	27.469756	35.73757	28.141935999999998	35.423885999999996	28.657273999999997	34.863735999999996	29.049379	34.202759	29.116597	33.474564	28.612461999999997	32.93682	27.89547	32.712759999999996	27.144869	32.555918	26.394268	32.421482	12.511658411539441	2.5266608825622683
HhSGMU33L	Slovenia	20.848782999999997	34.516442999999995	20.064573	34.684487999999995	25.419607	34.673285	26.21502	34.807721	27.010433	34.942157	27.817048999999997	35.054187	28.623665	35.098999	29.396672	34.897345	29.956822	34.314789	30.292911999999998	33.586594	30.539378	32.813587	30.416144999999997	32.04058	29.743965	31.670880999999998	28.937348999999998	31.670880999999998	28.130733	31.749301999999997	27.324116999999998	31.827723	13.40842411462539	2.5958831747001874
HhSGMU34L	Slovenia	20.602317	33.922684	19.71728	33.978699	25.038705	35.211028999999996	25.834118	35.524713	26.618327999999998	35.860803	27.391334999999998	36.208096	28.209153999999998	36.443359	29.060582	36.409749999999995	29.743965	35.916818	30.281709	35.255841	30.707423	34.516442999999995	30.752235	33.698623999999995	30.147273	33.138473999999995	29.318251	32.948023	28.478026	32.82479	27.626597999999998	32.723963	13.892487361719242	2.631348216451838
HhSGMU35L	Slovenia	19.661265	33.463361	18.753822	33.429752	24.108856	34.796518	24.870659999999997	35.110202	25.643666999999997	35.423885999999996	26.405471	35.73757	27.200884	35.96163	28.018703	35.950427	28.713289	35.524713	29.183815	34.84133	29.553514	34.101932	29.519904999999998	33.306519	28.90374	32.802383999999996	28.097123999999997	32.645542	27.268102	32.555918	26.450283	32.466294	13.539949461413539	2.6056445349375426
HhSGMU36L	Slovenia	20.344648	34.045916999999996	19.403596	34.05712	25.150734999999997	35.132608	25.934945	35.367871	26.707952	35.659149	27.492161999999997	35.905615	28.287574999999997	36.084863	29.105393999999997	36.040051	29.755167999999998	35.569525	30.248099999999997	34.908547999999996	30.629002	34.180353	30.629002	33.396142999999995	29.945618999999997	32.970428999999996	29.139003	32.858399	28.321184	32.779978	27.503365	32.701557	13.91374489433795	2.6328771928744055
HhSGMU37L	Slovenia	20.893594999999998	33.889075	20.075775999999998	33.94509	25.005095999999998	34.684487999999995	25.722088	34.897345	26.439079999999997	35.110202	27.156071999999998	35.334261999999995	27.873064	35.502306999999995	28.612461999999997	35.412683	29.195017999999997	34.975766	29.598326	34.348397999999996	29.867198	33.653811999999995	29.811183	32.93682	29.206221	32.522309	28.466822999999998	32.443888	27.727425	32.410278999999996	26.976823999999997	32.387873	12.262162650471367	2.506518313848132
HhSGMU38L	Slovenia	20.736753	33.328925	19.885324999999998	33.216895	24.960283999999998	34.964563	25.677276	35.345465	26.371862	35.759975999999995	27.077651	36.152080999999995	27.817048999999997	36.476968	28.612461999999997	36.52178	29.284641999999998	36.084863	29.833589	35.491104	30.304115	34.830127	30.427348	34.068323	29.833589	33.530578999999996	29.060582	33.317721999999996	28.265169	33.149677	27.469756	32.992835	13.207833081062711	2.5808100688231543
HhSGMU39L	Slovenia	20.311038999999997	33.452158	19.493219999999997	33.440954999999995	24.904269	35.076592999999995	25.677276	35.435089	26.450283	35.771179	27.22329	36.107268999999995	28.029905999999997	36.376141	28.870130999999997	36.387344	29.57592	35.950427	30.124867	35.311856	30.572986999999998	34.594864	30.561784	33.777045	29.900806999999997	33.272909999999996	29.082987999999997	33.082459	28.242763	32.93682	27.413740999999998	32.779978	13.92714441208488	2.633839771234175
HhSGMU40L	Slovenia	20.848782999999997	33.508173	20.064573	33.474564	25.005095999999998	34.684487999999995	25.699682	34.975766	26.394268	35.267044	27.111259999999998	35.51351	27.839454999999997	35.692758	28.590055999999997	35.647946	29.206221	35.233435	29.676747	34.639676	30.046446	33.989902	30.035242999999998	33.261707	29.441484	32.802383999999996	28.713289	32.634339	27.962688	32.533512	27.212087	32.455090999999996	12.521757969046346	2.527467768678116
HhSGMU41L	Slovenia	20.736753	33.777045	19.963746	33.777045	25.005095999999998	34.818923999999996	25.744494	35.06539	26.472689	35.311856	27.212087	35.569525	27.951484999999998	35.771179	28.713289	35.692758	29.329454	35.244637999999995	29.811183	34.639676	30.13607	33.933887	30.035242999999998	33.194489	29.385468999999997	32.802383999999996	28.634867999999997	32.645542	27.861860999999998	32.567121	27.088853999999998	32.499902999999996	12.699089417280703	2.5415302914673026
HhSGMU42L	Slovenia	20.916000999999998	34.269977	20.086979	34.393209999999996	25.419607	34.762909	26.226222999999997	34.942157	27.032839	35.121404999999996	27.839454999999997	35.311856	28.657273999999997	35.423885999999996	29.46389	35.300653	30.057648999999998	34.762909	30.460956999999997	34.034714	30.718625999999997	33.250504	30.629002	32.466294	29.956822	32.029377	29.127799999999997	31.984565	28.309980999999997	31.995767999999998	27.480959	32.018173999999995	13.48246374709903	2.6013898593399656
HhSGMU43L	Slovenia	21.2857	33.866669	20.579911	33.911480999999995	25.117126	34.61727	25.800508999999998	34.830127	26.472689	35.054187	27.144869	35.300653	27.839454999999997	35.468697999999996	28.545244	35.423885999999996	29.105393999999997	35.020578	29.475092999999998	34.415616	29.788777	33.777045	29.788777	33.082459	29.251033	32.645542	28.545244	32.533512	27.839454999999997	32.4887	27.122463	32.443888	11.626891885725835	2.453320681090374
HhSGMU44L	Slovenia	20.781565	33.754639	19.952543	33.866669	25.061111	34.460428	25.845321	34.650878999999996	26.629531	34.863735999999996	27.413740999999998	35.076592999999995	28.220357	35.188623	29.01577	35.098999	29.620731999999997	34.572458	30.035242999999998	33.877871999999996	30.326521	33.116068	30.203287999999997	32.354264	29.475092999999998	32.018173999999995	28.668477	31.984565	27.850658	31.995767999999998	27.044041999999997	32.006971	12.987510811088923	2.5639881888476306
HhSGMU45L	Slovenia	20.075775999999998	33.956292999999995	19.179536	33.933887	24.6466	35.110202	25.419607	35.40148	26.181410999999997	35.692758	26.954417999999997	35.972833	27.749830999999997	36.18569	28.556447	36.140878	29.239829999999998	35.692758	29.743965	35.054187	30.080054999999998	34.303585999999996	29.934416	33.519376	29.295845	33.037647	28.489228999999998	32.914414	27.671409999999998	32.82479	26.853590999999998	32.735166	13.542021593117365	2.6057975615915994
HhSGMU46L	Slovenia	21.016828	33.609	20.109385	33.653811999999995	25.385997999999997	34.561254999999996	26.125396	34.818923999999996	26.875996999999998	35.076592999999995	27.626597999999998	35.300653	28.399604999999998	35.491104	29.172611999999997	35.468697999999996	29.788777	35.020578	30.248099999999997	34.370804	30.606596	33.676218	30.606596	32.903211	30.001634	32.455090999999996	29.217423999999998	32.354264	28.433214	32.298249	27.649003999999998	32.231031	13.083664879685474	2.5713644963616833
HhSGMU47L	Slovenia	20.535099	33.373737	19.739686	33.49697	25.09472	34.314789	25.845321	34.572458	26.595921999999998	34.830127	27.346522999999998	35.054187	28.119529999999997	35.233435	28.892536999999997	35.222232	29.519904999999998	34.762909	29.979228	34.113135	30.326521	33.407346	30.236897	32.656745	29.587123	32.242233999999996	28.814116	32.141407	28.018703	32.062985999999995	27.234492999999997	31.995767999999998	13.159231107466733	2.577123497705987
HhSGMU48L	Slovenia	20.221415	33.272909999999996	19.347580999999998	33.205692	24.467351999999998	34.650878999999996	25.20675	34.953359999999996	25.934945	35.255841	26.674343	35.569525	27.424944	35.815991	28.209153999999998	35.849599999999995	28.870130999999997	35.435089	29.407874999999997	34.84133	29.799979999999998	34.157947	29.799979999999998	33.396142999999995	29.206221	32.892008	28.444416999999998	32.690354	27.660207	32.544715	26.875996999999998	32.410278999999996	13.100395780163655	2.572642441976959
HhSGMU49L	Slovenia	20.983219	34.05712	20.154197	34.124338	25.173140999999998	34.807721	25.934945	35.087796	26.696748999999997	35.345465	27.469756	35.591930999999995	28.265169	35.748773	29.060582	35.62554	29.676747	35.121404999999996	30.124867	34.449225	30.438550999999997	33.698623999999995	30.304115	32.925616999999995	29.643137999999997	32.4887	28.847724999999997	32.399076	28.029905999999997	32.37667	27.22329	32.365466999999995	12.925215461368369	2.55918009038076
HhGRFU01L	Greece	48.826891	18.510565	49.514254	18.245267000000002	43.593285	19.318518	42.68886	19.2944	41.784435	19.270282	40.88001	19.270282	39.987644	19.378813	39.203809	19.837055	38.757626	20.608831000000002	38.552623000000004	21.489138	38.516446	22.381504	38.866157	23.201516	39.67411	23.502991	40.554417	23.310047	41.410606	22.996513	42.254736	22.682979	14.936895208950942	2.7038343407683616
HhGRFU03L	Greece	47.886289	16.183178	48.621888	15.990234000000001	42.978276	16.460535	42.110028	16.424358	41.253839	16.388181	40.385591	16.376122	39.529402	16.484653	38.793803000000004	16.894659	38.359679	17.642317000000002	38.130558	18.474388	38.094381	19.330577	38.419974	20.102353	39.264104	20.247061000000002	40.120293000000004	20.102353	40.952364	19.885291	41.784435	19.65617	13.998269569371121	2.6389337197881018
HhGRFU04L	Greece	52.348119000000004	21.971498	52.69783	22.79151	50.744272	16.822305	50.515151	15.91788	50.298089000000004	15.013455	50.081027	14.10903	49.803670000000004	13.216664	49.273074	12.469006	48.416885	12.131354	47.500401000000004	12.046941	46.571858	12.167531	45.8242	12.649891	45.739787	13.554316	46.06538	14.422564	46.571858	15.206399000000001	47.005982	16.026411	15.428586284124469	2.736222040928362
HhGRFU06L	Greece	46.318619	19.559698	46.969805	19.824996	41.760317	16.64142	41.072954	16.086706	40.373532000000004	15.531992	39.662051	15.013455	38.914393000000004	14.543154	38.058204	14.289915	37.214074000000004	14.506977000000001	36.502593	15.013455	35.875525	15.652582	35.57405	16.448476	36.05641	17.159957000000002	36.792009	17.654376	37.599962	18.004087000000002	38.432033000000004	18.317621	15.001182130559481	2.7081290067009327
HhGRFU07L	Greece	43.520931000000004	22.67092	43.762111000000004	23.273870000000002	41.941202000000004	17.859379	41.784435	17.063485	41.60355	16.267591	41.422665	15.471697	41.169426	14.699921	40.771479	13.98844	40.108234	13.530198	39.31234	13.373431	38.504387	13.397549	37.696434	13.530198	37.105543000000004	14.060794	37.093484000000004	14.856688	37.394959	15.616405	37.817024	16.303768	14.685608190072298	2.6868679795282358
HhGRFU08L	Greece	47.174808	22.128265	47.850112	22.622684	43.557108	18.510565	43.038571	17.799084	42.520034	17.099662000000002	42.001497	16.388181	41.386488	15.785231	40.602653000000004	15.399343	39.746464	15.471697	38.938511	15.79729	38.178794	16.231414	37.696434	16.930836	38.009968	17.714671	38.600859	18.353798	39.324399	18.860276	40.072057	19.306459	14.598618315111649	2.6809268882847697
HhGRFU10L	Greece	46.511563	24.190354	47.186867	24.769186	42.905922000000004	20.150589	42.375326	19.402931	41.84473	18.655273	41.326193	17.907615	40.711184	17.24437	39.91529	16.798187	39.010865	16.822305	38.142617	17.135839	37.334664000000004	17.545845	36.888481	18.317621	37.189956	19.149692	37.841142	19.788819	38.540564	20.367651000000002	39.252045	20.946483	15.283927107647386	2.726801760379836
HhGRFU11L	Greece	48.175705	21.609728	48.766596	22.055911000000002	44.533887	17.750848	43.967114	17.027308	43.424459	16.303768	42.893863	15.55611	42.266795	14.904924000000001	41.446783	14.506977000000001	40.566476	14.639626	39.710287	14.977278	38.926452	15.43552	38.444092	16.15906	38.745567	16.979072000000002	39.43293	17.582022000000002	40.168529	18.124677000000002	40.904128	18.667332000000002	15.042783843205743	2.710898397351379
HhGRFU12L	Greece	49.309251	22.019734	50.008673	22.297091	45.498607	19.270282	44.871539	18.667332000000002	44.232412000000004	18.076441	43.581226	17.497609	42.869745	17.015249	42.025615	16.834364	41.24178	17.184075	40.51824	17.654376	39.891172	18.245267000000002	39.710287	19.077338	40.252942000000004	19.728524	41.024718	20.150589	41.820612000000004	20.5003	42.616506	20.837952	13.751188530616105	2.621125258967243
HhGRFU13L	Greece	45.498607	17.545845	46.342737	17.787025	41.097072000000004	15.158163	40.39765	14.603449	39.662051	14.084912000000001	38.926452	13.578434	38.130558	13.168428	37.26231	13.011661	36.442298	13.337254	35.742876	13.891968	35.176103	14.579331	34.959041	15.423461	35.525814000000004	16.110824	36.29759	16.544948	37.14172	16.846423	37.997909	17.099662000000002	14.667432638038605	2.6856295692072707
HhGRFU14L	Greece	47.994820000000004	19.595875	48.826891	19.921468	43.569167	16.810246	42.857686	16.255532	42.134146	15.688759000000001	41.410606	15.146104000000001	40.614712000000004	14.699921	39.746464	14.506977000000001	38.914393000000004	14.856688	38.178794	15.399343	37.551726	16.03847	37.394959	16.894659	38.022027	17.533786	38.82998	17.955851	39.662051	18.305562000000002	40.506181	18.643214	14.884921395322962	2.700348713655876
HhGRFU15L	Greece	46.885392	18.510565	47.560696	18.715568	43.279751000000005	16.64142	42.652683	16.219355	42.037674	15.79729	41.422665	15.375225	40.747361	15.037573	40.011762	14.95316	39.348517	15.302871	38.793803000000004	15.79729	38.323502	16.376122	38.287325	17.111721	38.817921	17.618199	39.493225	17.931733	40.204706	18.160854	40.916187	18.414093	11.983601671284243	2.4835391878449733
HhGRFU16L	Greece	48.754537	21.392666000000002	49.453959000000005	21.597669	44.027409	19.390872	43.255633	18.944689	42.459739	18.534683	41.651786	18.160854	40.819715	17.835261	39.951467	17.738789	39.19175	18.197031	38.600859	18.860276	38.10644	19.595875	38.082322	20.452064	38.769685	20.994719	39.613815	21.284135	40.482063000000004	21.489138	41.350311	21.682082	14.530357868673784	2.6762401069192023
HhGRFU17L	Greece	42.025615	16.665538	42.942099	16.653479	37.153779	15.55611	36.29759	15.242576	35.45346	14.916983	34.597271	14.59139	33.716964	14.35021	32.824598	14.398446	32.113117	14.965219000000001	31.570462	15.688759000000001	31.172515	16.496712	31.244869	17.377019	32.028704	17.811143	32.92107	17.992028	33.825495000000004	18.076441	34.72992	18.172913	14.706284232375546	2.68827490123417
HhGRFU18L	Greece	41.555314	20.572654	42.110028	20.994719	38.552623000000004	17.304665	38.094381	16.701715	37.62408	16.086706	37.165838	15.483756	36.65936	14.916983	35.996115	14.543154	35.236398	14.543154	34.512858	14.784334000000001	33.849613	15.158163	33.475784	15.785231	33.777259	16.472594	34.331973	16.991131	34.910805	17.48555	35.489637	17.992028	12.666974663056989	2.538998186267158
HhGRMU01L	Greece	45.80001	18.223836000000002	46.497228	18.067563	41.051715	18.175752	40.318434	18.067563	39.573132	17.983416000000002	38.82783	17.935332	38.094549	17.971395	37.433394	18.283941000000002	37.000638	18.872970000000002	36.772239	19.582209000000002	36.712134	20.31549	37.024680000000004	20.952603	37.745940000000004	21.096855	38.479221	21.024729	39.212502	20.91654	39.945783	20.760267000000002	12.533268209201848	2.5283865656399187
HhGRMU02L	Greece	43.696335000000005	19.269663	44.525784	19.678377	39.801531000000004	16.961631	39.236544	16.46877	38.671557	15.975909	38.082528	15.519111	37.421373	15.170502	36.700113	15.002208000000001	36.002895	15.242628	35.401845	15.675384000000001	34.884942	16.216329	34.752711	16.937589	35.161425	17.538639	35.810559	17.899269	36.483735	18.211815	37.180953	18.488298	12.698293321625536	2.5414676003102166
HhGRMU03L	Greece	45.114813000000005	14.66562	45.80001	15.014229	41.508513	12.081105	40.931505	11.564202	40.378539	11.035278	39.801531000000004	10.518375	39.164418000000005	10.085619000000001	38.431137	9.85722	37.709877	10.085619000000001	37.060743	10.506354	36.471714	11.011236	36.291399	11.744517	36.736176	12.345567	37.409352	12.718218	38.094549	13.078848	38.779746	13.427457	12.666174377837688	2.538935005395465
HhGRMU04L	Greece	43.419852	19.534125	43.636230000000005	20.231343	42.001374	15.278691	41.821059	14.521368	41.688828	13.764045000000001	41.508513	13.018743	41.256072	12.285462	40.811295	11.66037	40.102056000000005	11.41995	39.332712	11.371866	38.563368000000004	11.443992	37.962318	11.852706000000001	37.950297	12.62205	38.178696	13.367352	38.503263000000004	14.06457	38.815809	14.773809	12.783888427019908	2.548185661437328
HhGRMU05L	Greece	46.256808	19.71444	46.929984000000005	20.135175	42.710613	16.94961	42.169668	16.372602	41.628723	15.795594000000001	41.063736	15.254649	40.414602	14.809872	39.681321000000004	14.54541	38.936019	14.749767	38.274864	15.170502	37.673814	15.687405	37.421373	16.408665	37.794024	17.081841	38.455179	17.514597000000002	39.164418000000005	17.863206	39.873657	18.199794	12.913035051584291	2.5582372703024236
HhGRMU06L	Greece	42.794760000000004	19.918797	43.167411	20.423679	41.063736	15.723468	40.811295	14.966145000000001	40.594917	14.196801	40.366518	13.427457	40.053972	12.694176	39.513027	12.117168000000001	38.755704	11.90079	37.950297	11.936853000000001	37.168932	12.069084	36.603945	12.598008	36.603945	13.379373000000001	36.964575	14.088612000000001	37.397331	14.761788000000001	37.830087	15.434964	13.021556128977375	2.5666061479933107
HhGRMU07L	Greece	43.299642	13.908297000000001	44.044944	13.956381	39.020166	13.511604	38.262843000000004	13.355331	37.505520000000004	13.211079	36.760218	13.054806000000001	35.990874	13.006722	35.257593	13.211079	34.752711	13.776066	34.416123	14.461263	34.247829	15.206565000000001	34.452186000000005	15.915804000000001	35.125362	16.252392	35.894706	16.240371	36.66405	16.132182	37.421373	16.023993	12.439972012864576	2.520914837538774
HhGRMU08L	Greece	44.525784	13.403415	44.874393000000005	14.172759000000001	43.083264	8.967666	42.902949	8.17428	42.758697000000005	7.368873000000001	42.590403	6.563466	42.349983	5.782101	41.893185	5.108925	41.135862	4.832442	40.318434	4.832442	39.513027	4.92861	38.839851	5.3493450000000005	38.731662	6.1307100000000005	39.056229	6.876012	39.440901000000004	7.597272	39.78951	8.342574	13.47467103112832	2.600811703222716
HhGRMU12L	Greece	49.947255	23.308719	50.656494	23.765517	46.497228	20.207301	45.956283	19.59423	45.43938	18.969138	44.874393000000005	18.368088	44.249301	17.851185	43.516020000000005	17.526618	42.722634	17.682891	42.001374	18.067563	41.35224	18.572445000000002	41.015652	19.281684000000002	41.340219000000005	19.990923000000002	41.989353	20.471763	42.686571	20.91654	43.383789	21.337275	13.419236456644311	2.596689233996757
HhGRMU13L	Greece	50.079486	24.811344000000002	50.764683000000005	25.12389	46.220745	22.262892	45.667779	21.758010000000002	45.102792	21.253128	44.525784	20.784309	43.876650000000005	20.399637000000002	43.155390000000004	20.183259	42.458172000000005	20.411658	41.857122000000004	20.868456000000002	41.388303	21.445464	41.171925	22.142682	41.568618	22.743732	42.217752000000004	23.116383000000003	42.902949	23.44095	43.576125000000005	23.765517	12.685842660482498	2.5404866205242373
HhGRMU14L	Greece	49.069722	24.919533	49.430352	25.592709	47.531034	20.856435	47.326677000000004	20.123154	47.134341	19.389873	46.942005	18.644571	46.665522	17.935332	46.196703	17.358324	45.487464	17.093862	44.730141	17.093862	43.984839	17.214072	43.407831	17.682891	43.347726	18.416172	43.648251	19.11339	44.032923000000004	19.774545	44.405574	20.4357	12.57035616508748	2.531341356734351
HhGRMU15L	Greece	51.197439	16.168245	51.846573	15.963888	46.990089000000005	16.637064000000002	46.256808	16.649085	45.523527	16.649085	44.790246	16.649085	44.068986	16.733232	43.395810000000004	17.009715	42.963054	17.586723	42.770718	18.295962	42.662529	19.017222	42.975075000000004	19.642314	43.672293	19.810608000000002	44.393553000000004	19.738482	45.114813000000005	19.582209000000002	45.824052	19.425936	12.11308503178709	2.4942862758884283
HhGRMU16L	Greece	48.805260000000004	20.700162000000002	49.442373	21.15696	45.367254	17.586723	44.886414	16.973652	44.369511	16.384623	43.804524	15.831657	43.227516	15.302733	42.55434	14.942103000000001	41.772975	14.978166	41.063736	15.302733	40.414602	15.735489000000001	40.02993	16.384623	40.258329	17.105883000000002	40.835337	17.622786	41.47245	18.079584	42.133605	18.500319	13.256399952814558	2.5844804511246466
HhGRMU17L	Greece	53.433345	21.301212	54.094500000000004	21.493548	49.778961	19.2336	49.141848	18.836907	48.540798	18.404151000000002	47.939748	17.959374	47.278593	17.622786	46.557333	17.502576	45.872136000000005	17.767038	45.31917	18.27192	44.83833	18.836907	44.682057	19.522104000000002	45.174918	20.07507	45.836073	20.411658	46.533291	20.67612	47.230509000000005	20.928561000000002	12.158281802462914	2.498010567414794
HhGRMU18L	Greece	50.163633000000004	25.063785	50.740641000000004	25.761003000000002	47.651244	21.265149	47.266572000000004	20.579952000000002	46.8819	19.882734	46.473186	19.197537	46.04043	18.548403	45.415338	18.055542	44.645994	17.959374	43.876650000000005	18.127668	43.155390000000004	18.452235	42.698592000000005	19.053285	42.951033	19.786566	43.431873	20.411658	43.960797	21.000687	44.4777	21.601737	13.094118764844572	2.572163180150713
HhGRMU19L	Greece	58.987047000000004	21.229086000000002	59.756391	21.517590000000002	55.032138	19.161474000000002	54.370983	18.728718	53.709828	18.295962	53.036652000000004	17.875227000000002	52.339434000000004	17.526618	51.558069	17.418429	50.860851000000004	17.755017000000002	50.319906	18.332025	49.851087	18.969138	49.730877	19.726461	50.211717	20.31549	50.957019	20.579952000000002	51.714342	20.784309	52.483686	20.976645	12.89020565738606	2.5564677716249102
HhGRMU20L	Greece	52.014867	32.853393000000004	52.639959000000005	33.226044	48.745155000000004	29.884206000000002	48.216231	29.271135	47.687307000000004	28.670085	47.146362	28.081056	46.569354000000004	27.516069	45.848094	27.215544	45.066729	27.323733	44.35749	27.696384000000002	43.708356	28.177224000000002	43.335705000000004	28.8504	43.588146	29.595702000000003	44.23728	30.064521000000003	44.910456	30.497277	45.595653	30.918012	13.043446622936635	2.5682858331492517
HhGRMU21L	Greece	53.781954	33.250086	54.286836	33.682842	50.740641000000004	29.968353	50.283843000000005	29.355282000000003	49.803003000000004	28.754232000000002	49.286100000000005	28.177224000000002	48.721113	27.648300000000003	48.059958	27.275649	47.302635	27.335754	46.593396	27.648300000000003	45.980325	28.093077	45.619695	28.754232000000002	45.896178	29.439429	46.473186	29.944311000000003	47.086257	30.401109	47.699328	30.869928	12.693430357362232	2.5410845649255975
